# Supplementary material for: Changes in activity of metabolic and regulatory pathways during germination of S. coelicolor
Source: BMC Genomics. 2014 Dec 23;15(1):1173. doi: 10.1186/1471-2164-15-1173 (PMC4367926; doi:10.1186/1471-2164-15-1173)
Supplement: Supplementary file 1 — Additional file 1: Activation/deactivation of genes between two consecutive time points. (XLSX 6 MB) [file 12864_2014_6915_MOESM1_ESM.xlsx]

## Sheet: info
Induction/repression of genes between two consecutive time points
data for each pair of timepoints are in individual sheets t1tot2 - t12tot13
sco	gene identification number
meant1	mean of of normalized ratios for given gene at time point ti
meant2	mean of of normalized ratios for given gene at time point ti+1
p-value	p-value for t-test for equality of means
fold change ind	meant2/meant1
induced	1 if p-value<0.05 AND fold change ind >2
fold change ind	meant1/meant2
induced	1 if p-value<0.05 AND fold change rep >2

## Sheet: t1tot2
sco	meant1	meant2	p-value	fold change ind	induced	fold change rep	repressed
1	0.89727	3.14336	0.00303081	3.50324	1	0.28545	0
2	0.81409	2.22246	7.49115e-05	2.72999	1	0.366301	0
4	1.36634	1.74585	0.350856	1.27775	0	0.782625	0
5	1.27667	2.71181	0.0172172	2.12413	1	0.47078	0
6	1.55012	1.712	0.452503	1.10443	0	0.905446	0
10	1.23243	2.22527	0.0406623	1.8056	0	0.553833	0
15	0.982517	1.48141	0.0038022	1.50777	0	0.663229	0
18	0.706669	2.87105	0.000537387	4.06279	1	0.246136	0
20	1.16481	2.9775	0.000850043	2.55621	1	0.391204	0
21	0.911896	2.19171	0.00128394	2.40347	1	0.416066	0
30	2.13717	3.02588	0.593802	1.41583	0	0.706298	0
37	1.92135	0.924333	0.030508	0.481084	0	2.07864	1
38	1.38746	0.733583	0.106962	0.528724	0	1.89134	0
39	1.6675	1.20322	0.287838	0.72157	0	1.38587	0
43	1.76932	1.0771	0.237037	0.608764	0	1.64267	0
44	0.44611	1.14894	0.000112089	2.57546	1	0.388281	0
46	0.493447	0.908149	0.012783	1.84042	0	0.543354	0
47	0.625591	0.912014	0.229406	1.45784	0	0.685944	0
48	2.70292	1.48952	0.0181658	0.551077	0	1.81463	0
49	3.61658	3.57067	0.979064	0.987304	0	1.01286	0
55	0.969871	1.07953	0.701076	1.11306	0	0.898424	0
58	0.863073	1.13737	0.389976	1.31781	0	0.758833	0
59	1.42168	1.27389	0.444683	0.896044	0	1.11602	0
61	1.12964	1.77128	0.0450381	1.56801	0	0.637752	0
64	0.504953	2.81941	0.0002573	5.58351	1	0.179099	0
66	1.20625	1.6962	0.202415	1.40617	0	0.71115	0
68	1.08161	1.74921	0.00112239	1.61723	0	0.618342	0
69	0.839934	1.17961	0.162712	1.40441	0	0.712045	0
72	1.18435	1.39947	0.593833	1.18164	0	0.846284	0
73	3.80844	1.02242	0.00350396	0.268463	0	3.72491	1
75	0.364501	2.43133	0.112603	6.67031	0	0.149918	0
79	1.00656	1.66233	0.0222176	1.65149	0	0.605515	0
81	2.27294	2.28227	0.987189	1.0041	0	0.995915	0
89	1.14134	1.39498	0.476487	1.22223	0	0.818176	0
90	0.821437	1.68879	0.0338725	2.0559	1	0.486406	0
91	1.38086	2.56886	0.0685404	1.86032	0	0.53754	0
97	1.56429	0.663528	0.00330387	0.424171	0	2.35754	1
98	1.4556	1.8155	0.440645	1.24725	0	0.801765	0
101	0.820292	1.06877	0.163019	1.30292	0	0.767508	0
102	0.583096	0.782207	0.747521	1.34147	0	0.74545	0
103	2.21344	1.13979	0.083333	0.514938	0	1.94198	0
104	1.8759	1.47028	0.600286	0.783775	0	1.27588	0
107	0.991564	1.53369	0.293163	1.54674	0	0.646523	0
110	1.3597	1.32381	0.843038	0.973601	0	1.02711	0
114	0.462939	2.31674	0.009796	5.00442	1	0.199823	0
116	0.515693	2.17051	0.00114418	4.20891	1	0.237591	0
117	0.435446	2.74798	0.0858554	6.31073	0	0.15846	0
118	1.12142	1.40303	0.275014	1.25112	0	0.799281	0
120	1.87128	1.54292	0.313406	0.824527	0	1.21282	0
122	1.34855	1.56603	0.167417	1.16127	0	0.861128	0
124	1.24462	1.00866	0.225924	0.810415	0	1.23394	0
125	0.490333	0.341767	0.569575	0.69701	0	1.4347	0
126	1.29671	1.35716	0.675776	1.04662	0	0.955457	0
127	1.66355	1.48828	0.428353	0.894642	0	1.11777	0
131	1.2503	1.91804	0.00755835	1.53407	0	0.651863	0
132	1.00667	2.90404	0.00111368	2.88479	1	0.346646	0
136	1.2483	1.53556	0.30706	1.23012	0	0.812927	0
137	1.63713	1.5944	0.894292	0.973904	0	1.0268	0
139	2.31327	0.942461	0.090954	0.407415	0	2.4545	0
142	1.05089	1.86362	0.0045832	1.77337	0	0.563898	0
145	1.58563	1.7536	0.711857	1.10593	0	0.904213	0
147	0.631327	1.5568	0.0412787	2.46592	1	0.405528	0
153	0.344223	1.89665	0.000152027	5.50993	1	0.181491	0
154	0.271372	2.48017	0.018802	9.13939	1	0.109416	0
155	0.533645	1.68546	0.117314	3.15839	0	0.316617	0
156	0.936729	2.52567	0.141546	2.69627	0	0.370883	0
158	2.96718	2.4859	0.340534	0.837799	0	1.1936	0
160	2.10189	1.22665	0.186013	0.583592	0	1.71353	0
161	3.08083	3.52131	0.835697	1.14298	0	0.874909	0
162	2.95668	3.96669	0.0679161	1.3416	0	0.745376	0
163	0.888886	1.60022	4.82625e-05	1.80025	0	0.555479	0
164	1.0871	1.56043	0.0298793	1.43541	0	0.696665	0
165	1.92154	2.72632	0.280079	1.41882	0	0.704811	0
166	2.5709	2.25076	0.444602	0.875476	0	1.14224	0
167	3.20109	1.77238	0.11992	0.553682	0	1.80609	0
168	2.0066	2.54238	0.234743	1.26701	0	0.789263	0
169	1.60634	2.66998	0.0901455	1.66215	0	0.601631	0
170	1.54236	2.19261	0.0369474	1.42159	0	0.703435	0
171	1.80463	2.78057	0.0145452	1.5408	0	0.649014	0
172	1.49999	2.49995	0.201669	1.66665	0	0.600006	0
173	1.72649	1.99466	0.564936	1.15533	0	0.865557	0
174	2.39204	2.97562	0.472941	1.24397	0	0.803878	0
175	1.56383	0.617377	0.114963	0.394784	0	2.53303	0
177	1.9409	3.22354	0.121882	1.66085	0	0.602102	0
178	0.594176	0.7537	0.0346254	1.26848	0	0.788345	0
179	1.38093	1.89394	0.00956649	1.37149	0	0.729133	0
181	2.41397	2.71435	0.544621	1.12443	0	0.889339	0
183	2.26193	1.81652	0.796392	0.803086	0	1.2452	0
187	1.12232	1.16689	0.818646	1.03972	0	0.961801	0
188	0.505896	0.551879	0.667683	1.09089	0	0.916679	0
189	2.05059	2.0605	0.987956	1.00484	0	0.995188	0
190	1.07232	2.10381	0.000668391	1.96193	0	0.509703	0
191	0.92153	1.58634	0.0524162	1.72142	0	0.580916	0
193	0.327135	2.35398	0.00382013	7.19573	1	0.138971	0
194	1.21261	4.40021	0.0537701	3.62872	0	0.275579	0
195	1.3483	1.52664	0.402561	1.13227	0	0.883182	0
197	1.5573	2.52712	0.0111276	1.62276	0	0.616235	0
198	1.03951	1.70616	0.0646854	1.64131	0	0.609268	0
199	2.00984	3.07866	0.238195	1.5318	0	0.652829	0
200	2.76496	2.87485	0.880947	1.03974	0	0.961776	0
201	0.970137	1.17065	0.623284	1.20668	0	0.82872	0
202	1.22723	1.48671	0.306293	1.21144	0	0.825463	0
203	1.32405	1.11204	0.20745	0.839873	0	1.19066	0
204	2.12434	2.31459	0.810732	1.08956	0	0.917805	0
205	1.23802	2.05242	0.0458839	1.65783	0	0.603198	0
208	1.84963	2.1007	0.253107	1.13574	0	0.88048	0
209	1.87341	2.96583	0.452668	1.58312	0	0.631666	0
213	1.38301	1.17577	0.641957	0.850149	0	1.17626	0
214	2.36988	2.98878	0.625782	1.26115	0	0.792926	0
215	1.20824	1.24189	0.916489	1.02785	0	0.972903	0
217	1.54494	1.98222	0.130289	1.28304	0	0.779399	0
218	1.39883	1.27473	0.488658	0.911282	0	1.09735	0
220	1.61502	1.93696	0.624746	1.19934	0	0.83379	0
222	0.8579	0.669823	0.283594	0.780771	0	1.28079	0
223	0.90048	0.576894	0.24826	0.640651	0	1.56091	0
224	0.406117	1.16246	0.000288686	2.86237	1	0.34936	0
225	0.513689	1.43594	0.0358897	2.79535	1	0.357738	0
226	0.894839	1.70101	0.0110423	1.90091	0	0.526063	0
229	0.534215	2.05704	3.12369e-08	3.85058	1	0.259701	0
230	0.379646	1.27683	0.00176389	3.3632	1	0.297336	0
231	0.469571	1.49807	0.161314	3.19029	0	0.313451	0
235	3.12275	1.10523	0.0132104	0.353929	0	2.82543	1
239	1.74954	1.50582	0.376747	0.860697	0	1.16185	0
242	3.82484	1.49904	0.0115566	0.391922	0	2.55153	1
243	4.07711	1.18061	0.314985	0.289571	0	3.45339	0
244	0.414043	0.71989	0.0852024	1.73869	0	0.575147	0
245	1.38997	0.883781	0.170194	0.63583	0	1.57275	0
247	1.03635	1.08248	0.787365	1.04451	0	0.957384	0
250	1.92832	0.810119	0.0648862	0.420117	0	2.38029	0
251	1.09184	0.487731	0.471519	0.446704	0	2.23862	0
253	1.471	1.3593	0.754738	0.924065	0	1.08217	0
254	1.01655	0.704913	0.197608	0.693436	0	1.44209	0
258	1.31286	1.31266	0.999388	0.999846	0	1.00015	0
259	0.70422	1.57991	0.0860604	2.24349	0	0.445733	0
260	0.314017	0.275652	0.564449	0.877826	0	1.13918	0
261	0.222508	2.74275	0.205842	12.3265	0	0.0811258	0
262	0.870103	0.824286	0.728845	0.947343	0	1.05558	0
264	0.537282	1.79371	0.0282	3.33849	1	0.299537	0
265	0.969799	0.907175	0.819519	0.935426	0	1.06903	0
267	1.21084	1.24064	0.901299	1.02461	0	0.975982	0
269	3.35969	1.22669	0.13122	0.365121	0	2.73882	0
270	3.40963	1.90121	0.288299	0.5576	0	1.7934	0
274	1.24569	1.36597	0.799843	1.09656	0	0.911941	0
275	1.07574	0.858198	0.386169	0.797777	0	1.25348	0
276	1.06121	1.85663	0.19994	1.74954	0	0.571578	0
277	0.971526	0.8091	0.449982	0.832814	0	1.20075	0
280	1.5927	1.3249	0.532511	0.831859	0	1.20213	0
281	0.758575	1.21294	0.311137	1.59898	0	0.6254	0
282	4.3509	1.42149	0.183515	0.326712	0	3.0608	0
285	1.05902	1.36723	0.0860747	1.29104	0	0.774571	0
287	1.29555	1.7098	0.0421945	1.31975	0	0.757717	0
291	1.46573	1.31446	0.452174	0.8968	0	1.11508	0
293	1.75024	1.03641	0.253126	0.592151	0	1.68876	0
294	1.34645	1.59201	0.355768	1.18238	0	0.845752	0
295	0.871186	1.66149	5.31605e-06	1.90716	0	0.52434	0
297	2.15273	1.78454	0.498285	0.828967	0	1.20632	0
298	1.37848	1.03537	0.00706756	0.751094	0	1.33139	0
299	1.33234	2.57257	0.180879	1.93086	0	0.517904	0
302	0.950802	0.522933	0.00266431	0.549991	0	1.81821	0
304	0.799578	0.777031	0.802799	0.971801	0	1.02902	0
306	1.30488	1.54738	0.375621	1.18584	0	0.843283	0
308	1.01456	1.74436	0.00858355	1.71933	0	0.581621	0
312	1.97977	1.36777	0.332981	0.690876	0	1.44744	0
313	1.10454	0.879838	0.435176	0.796569	0	1.25538	0
317	1.37128	1.41205	0.806658	1.02973	0	0.971124	0
318	1.39759	1.19924	0.466891	0.858081	0	1.16539	0
320	2.68815	0.899045	0.00777763	0.334448	0	2.99	1
321	1.31034	0.854486	0.0599538	0.652109	0	1.53349	0
322	1.11893	1.90762	0.000381113	1.70485	0	0.58656	0
324	3.21058	1.23716	0.238504	0.38534	0	2.59511	0
328	0.896471	1.91011	0.00511348	2.1307	1	0.46933	0
329	1.05984	0.936593	0.609495	0.88371	0	1.13159	0
330	2.32468	1.44386	0.156366	0.621099	0	1.61005	0
331	1.89742	1.75872	0.816223	0.926903	0	1.07886	0
335	0.968473	1.03581	0.622157	1.06953	0	0.934989	0
336	0.478972	1.06974	0.00741442	2.23341	1	0.447746	0
337	0.428809	1.13497	0.0215181	2.64681	1	0.377814	0
341	0.895586	1.20459	0.410236	1.34503	0	0.743478	0
343	2.73949	1.37419	0.661947	0.501624	0	1.99352	0
344	0.856996	0.954184	0.754801	1.11341	0	0.898146	0
345	0.328839	0.993939	0.00781525	3.02256	1	0.330845	0
347	1.36022	1.39227	0.944402	1.02356	0	0.976981	0
348	1.86941	1.23512	0.0298325	0.6607	0	1.51355	0
350	2.75943	1.095	0.13045	0.396823	0	2.52001	0
352	3.93836	1.06224	0.157315	0.269717	0	3.70759	0
353	0.766678	0.929972	0.385022	1.21299	0	0.82441	0
355	1.33551	1.06029	0.710617	0.793922	0	1.25957	0
356	1.23594	0.775747	0.141636	0.627656	0	1.59323	0
357	1.79279	1.24122	0.171051	0.692338	0	1.44438	0
358	0.720411	1.0582	0.0233521	1.46888	0	0.680791	0
360	0.973568	0.947838	0.90293	0.973572	0	1.02715	0
361	1.35677	2.16664	0.00347988	1.59691	0	0.626208	0
362	1.17168	2.38843	0.0112902	2.03846	1	0.490567	0
363	1.41738	1.47861	0.907477	1.0432	0	0.958586	0
368	1.35724	2.79578	0.00326256	2.0599	1	0.485461	0
370	1.13456	1.29933	0.2096	1.14522	0	0.873193	0
371	1.72873	1.3861	0.251615	0.801803	0	1.24719	0
373	1.34566	1.58544	0.182696	1.17819	0	0.84876	0
374	1.05995	1.23441	0.392226	1.16459	0	0.85867	0
377	1.01865	1.47805	0.479005	1.45099	0	0.689186	0
379	1.41503	0.759765	0.000548818	0.536924	0	1.86246	0
380	1.46896	0.820703	0.0397622	0.558696	0	1.78988	0
381	0.883477	1.16351	0.241444	1.31697	0	0.759318	0
384	2.08848	2.97065	0.443679	1.42239	0	0.70304	0
387	0.905064	0.260082	0.348113	0.287363	0	3.47992	0
391	1.24462	1.19744	0.924821	0.962095	0	1.0394	0
393	0.570525	1.80759	0.0272903	3.16829	1	0.315627	0
395	2.42616	1.44554	0.180244	0.595814	0	1.67838	0
397	2.63226	1.1308	0.034282	0.429592	0	2.32779	1
402	1.63651	1.8949	0.589637	1.15789	0	0.86364	0
403	0.52695	2.70173	0.00778363	5.12711	1	0.195042	0
404	0.373495	2.85457	0.00277422	7.64285	1	0.130841	0
405	4.71661	1.70743	0.00280846	0.362005	0	2.7624	1
407	1.01335	0.967459	0.82195	0.954718	0	1.04743	0
408	0.792758	0.845336	0.715456	1.06632	0	0.937802	0
410	1.04828	1.80253	0.0236194	1.71951	0	0.58156	0
411	0.656861	4.4161	0.000102444	6.72303	1	0.148742	0
412	0.49088	3.48951	0.00211527	7.10869	1	0.140673	0
413	1.46329	1.17837	0.601627	0.805289	0	1.24179	0
417	1.45368	1.32737	0.520277	0.913111	0	1.09516	0
418	0.959113	1.6128	0.258398	1.68155	0	0.59469	0
421	1.97874	2.15579	0.822171	1.08947	0	0.917875	0
422	1.59804	0.879025	0.238736	0.550063	0	1.81797	0
423	1.92599	0.961211	0.108954	0.499075	0	2.00371	0
430	3.31472	1.16931	0.0328774	0.352764	0	2.83475	1
431	3.30041	2.96085	0.901624	0.897115	0	1.11468	0
432	1.61618	1.64561	0.944373	1.01821	0	0.982116	0
433	0.985789	1.24392	0.232821	1.26185	0	0.792486	0
435	1.49353	1.25687	0.675911	0.841544	0	1.18829	0
438	1.18482	2.08093	0.0175344	1.75633	0	0.569368	0
439	1.44703	1.42871	0.964969	0.987342	0	1.01282	0
441	0.593429	0.956786	0.138477	1.6123	0	0.620232	0
443	0.910792	0.961065	0.851804	1.0552	0	0.94769	0
444	2.00616	0.736864	0.0313769	0.367301	0	2.72256	1
447	0.379586	3.67556	0.29739	9.68308	0	0.103273	0
448	0.904318	2.01862	0.000268924	2.2322	1	0.447988	0
451	2.27564	1.02806	0.0116215	0.451766	0	2.21354	1
452	0.789581	0.708674	0.607079	0.897531	0	1.11417	0
453	1.92734	1.11446	0.402778	0.578237	0	1.7294	0
454	1.72132	1.48122	0.390672	0.860514	0	1.1621	0
457	1.32297	1.41897	0.765351	1.07256	0	0.93235	0
458	0.489028	0.803832	0.210262	1.64373	0	0.608372	0
459	0.524868	0.641685	0.277604	1.22256	0	0.817953	0
460	0.261271	1.78566	0.0106571	6.83453	1	0.146316	0
461	0.648717	1.45343	0.0312756	2.24048	1	0.446334	0
462	0.572834	0.575829	0.989385	1.00523	0	0.994798	0
463	0.775701	0.844287	0.716597	1.08842	0	0.918765	0
464	0.832418	1.28198	0.0198189	1.54007	0	0.64932	0
465	0.521064	2.30123	0.000111094	4.4164	1	0.226429	0
466	1.15642	2.47702	0.000890804	2.14197	1	0.46686	0
468	1.30705	1.17668	0.446042	0.900257	0	1.11079	0
470	1.10348	1.44904	0.34146	1.31316	0	0.761523	0
473	1.09993	2.65964	0.0729926	2.41801	0	0.413563	0
476	1.59992	1.26589	0.156492	0.791219	0	1.26387	0
477	1.33718	1.71617	0.168318	1.28342	0	0.779166	0
481	1.31376	1.89837	0.186701	1.445	0	0.692043	0
483	1.6373	1.10424	0.307608	0.674425	0	1.48274	0
484	0.353544	2.61266	0.00531131	7.3899	1	0.13532	0
485	0.368827	1.15075	0.0420026	3.12002	1	0.32051	0
487	0.598722	0.859195	0.0750185	1.43505	0	0.69684	0
490	0.514368	0.683169	0.0775719	1.32817	0	0.752914	0
491	1.22498	1.75802	0.280284	1.43514	0	0.696798	0
492	1.07061	1.15809	0.388513	1.0817	0	0.924467	0
493	1.16481	1.1734	0.967897	1.00737	0	0.99268	0
494	1.70904	0.690467	0.000174175	0.404008	0	2.4752	1
495	2.09553	1.12168	0.0724434	0.535271	0	1.86821	0
496	1.74416	1.32399	0.480077	0.759097	0	1.31735	0
497	0.910837	0.647077	0.0277925	0.71042	0	1.40762	0
498	1.49415	1.84227	0.679101	1.23299	0	0.811035	0
500	2.58202	1.60958	0.165226	0.62338	0	1.60416	0
501	1.11823	1.81693	0.00491067	1.62482	0	0.615452	0
502	0.78193	1.49893	0.0112198	1.91696	0	0.521659	0
503	1.3843	1.96797	0.174387	1.42163	0	0.703418	0
504	0.941211	0.615806	0.0520335	0.65427	0	1.52842	0
506	1.04062	0.71101	0.00623943	0.683258	0	1.46358	0
507	0.258037	2.04037	0.356266	7.90727	0	0.126466	0
508	0.35422	0.661624	0.141965	1.86784	0	0.535379	0
509	0.650359	2.25328	6.73506e-07	3.46466	1	0.288628	0
512	1.35895	0.801003	0.00457133	0.589427	0	1.69656	0
513	0.867672	1.03903	0.14751	1.19749	0	0.835081	0
518	1.36519	1.98489	0.0144749	1.45393	0	0.687791	0
519	0.992235	3.03292	0.00806799	3.05665	1	0.327155	0
521	1.01136	0.726926	0.309994	0.718764	0	1.39128	0
522	1.00015	1.53656	0.197251	1.53633	0	0.650903	0
523	2.28684	1.21285	0.308085	0.530359	0	1.88551	0
524	2.63654	1.3604	0.0995321	0.515977	0	1.93807	0
527	3.25158	0.274451	0.0351816	0.0844056	0	11.8476	1
532	1.34514	1.77541	0.384343	1.31987	0	0.75765	0
533	0.906143	1.37736	0.108034	1.52002	0	0.657884	0
534	2.01711	1.54191	0.32733	0.764419	0	1.30818	0
535	1.6478	1.6417	0.990842	0.996295	0	1.00372	0
536	1.53707	1.67535	0.689937	1.08996	0	0.917462	0
537	1.16883	2.30901	0.464239	1.97549	0	0.506204	0
538	1.55733	1.91721	0.24299	1.23108	0	0.812292	0
540	0.838049	2.14227	0.000917453	2.55626	1	0.391196	0
546	1.0897	1.51439	3.56043e-05	1.38974	0	0.719561	0
547	1.19486	1.63626	0.00616264	1.36941	0	0.730239	0
548	2.49084	0.91007	0.0177523	0.365367	0	2.73698	1
550	0.752188	1.03681	0.372563	1.37839	0	0.725486	0
551	1.53469	1.05716	0.0935998	0.688842	0	1.45171	0
555	1.06117	1.0475	0.966011	0.987122	0	1.01305	0
556	1.44525	1.43521	0.97915	0.993052	0	1.007	0
557	2.46022	0.735403	0.000388646	0.298918	0	3.3454	1
560	1.80027	1.58343	0.629441	0.87955	0	1.13695	0
562	0.986567	0.641721	0.00926144	0.650459	0	1.53738	0
564	0.966723	1.15361	0.525125	1.19332	0	0.837996	0
565	1.95911	1.07922	0.0617224	0.550873	0	1.8153	0
566	0.884935	1.35185	0.0478875	1.52762	0	0.654612	0
567	1.4952	1.94634	0.261339	1.30173	0	0.76821	0
568	3.80105	1.76456	0.593341	0.46423	0	2.15411	0
569	1.31811	1.34204	0.968443	1.01816	0	0.982167	0
570	1.1848	1.20125	0.713653	1.01388	0	0.986307	0
574	1.64836	0.990692	0.0602801	0.601016	0	1.66385	0
575	1.12035	0.859239	0.500256	0.766936	0	1.30389	0
576	1.04207	1.12435	0.729707	1.07896	0	0.926821	0
577	1.02094	1.82321	0.128688	1.78581	0	0.559969	0
580	2.20573	1.15362	0.0644253	0.523009	0	1.91201	0
581	1.20033	1.8524	0.000627629	1.54324	0	0.647987	0
582	0.683642	0.678355	0.971626	0.992267	0	1.00779	0
583	1.13664	0.705204	0.0939066	0.620427	0	1.61179	0
584	1.23333	2.48235	0.104251	2.01272	0	0.496839	0
585	0.279867	1.40496	0.11781	5.02011	0	0.199199	0
588	1.63813	1.51338	0.646769	0.923845	0	1.08243	0
589	1.29349	0.87084	0.134769	0.673247	0	1.48534	0
593	0.910564	0.616251	0.221154	0.676779	0	1.47759	0
596	0.153116	0.188058	0.275241	1.22821	0	0.814194	0
598	0.356303	0.254773	0.0870811	0.715045	0	1.39851	0
599	0.61091	0.267274	0.00279671	0.437501	0	2.28571	1
600	0.380195	0.701506	2.92147e-08	1.84512	0	0.541969	0
602	1.10486	0.865093	0.536912	0.782987	0	1.27716	0
604	1.32039	1.24279	0.745047	0.94123	0	1.06244	0
605	1.11131	1.84384	0.0335109	1.65916	0	0.602714	0
607	7.555	1.66565	0.0176934	0.220469	0	4.53578	1
608	2.7282	1.78607	0.217384	0.65467	0	1.52749	0
609	1.60265	1.04715	0.049233	0.653385	0	1.53049	0
611	1.04727	1.0457	0.993519	0.998506	0	1.0015	0
614	0.537575	1.10986	0.0155076	2.06457	1	0.484362	0
615	0.712541	1.8584	0.225942	2.60813	0	0.383417	0
618	0.65143	0.560855	0.41484	0.86096	0	1.16149	0
619	0.854712	2.15118	0.068046	2.51685	0	0.397322	0
620	0.90209	1.56274	0.558093	1.73236	0	0.577249	0
621	1.16087	1.44065	0.681588	1.24101	0	0.805796	0
622	0.57366	0.479523	0.579079	0.8359	0	1.19632	0
623	0.65925	1.26894	0.000710349	1.92482	0	0.519529	0
625	1.14693	1.63308	0.0185881	1.42387	0	0.70231	0
626	1.30034	1.62708	0.336018	1.25127	0	0.799186	0
627	0.956364	1.17941	0.128539	1.23322	0	0.810883	0
628	1.14853	1.32407	0.327526	1.15284	0	0.867425	0
631	0.567819	1.09418	0.232421	1.92699	0	0.518943	0
632	0.668653	2.30347	0.000215523	3.44494	1	0.290281	0
634	1.10805	1.95758	0.164397	1.76669	0	0.56603	0
636	1.22011	0.973559	0.437789	0.79793	0	1.25324	0
637	1.42035	0.521937	0.0139319	0.367471	0	2.72131	1
638	0.746458	1.28391	0.0040686	1.72	0	0.581394	0
639	1.0463	0.706813	0.24332	0.675539	0	1.4803	0
640	0.525331	0.391923	0.242426	0.746049	0	1.34039	0
641	2.22105	0.346062	0.00945422	0.15581	0	6.41807	1
642	1.8267	1.60734	0.59433	0.879914	0	1.13647	0
645	0.538511	3.02831	0.00197176	5.62349	1	0.177825	0
646	0.290286	1.33977	0.00291964	4.61534	1	0.216669	0
650	2.97018	1.52582	0.329941	0.513713	0	1.94661	0
656	2.02841	1.11103	0.148038	0.547734	0	1.8257	0
658	1.63161	1.5695	0.826436	0.961934	0	1.03957	0
660	0.69557	1.38021	0.0939129	1.98429	0	0.503958	0
661	1.41783	1.67737	0.574811	1.18306	0	0.845269	0
663	1.09534	1.15886	0.699595	1.05799	0	0.945188	0
666	1.58349	2.52475	0.188492	1.59442	0	0.627188	0
668	1.06783	0.978003	0.472731	0.915879	0	1.09185	0
671	2.05491	1.36499	0.632527	0.664259	0	1.50544	0
672	1.68029	1.32058	0.327079	0.785921	0	1.27239	0
673	3.1414	1.41999	0.000365765	0.452024	0	2.21227	1
675	1.53952	1.11264	0.0253345	0.722719	0	1.38366	0
676	1.40635	0.725175	1.37213e-05	0.515643	0	1.93933	0
677	1.48247	1.04555	0.148437	0.705279	0	1.41788	0
678	2.79797	0.275907	0.0961795	0.0986095	0	10.141	0
679	1.58695	1.39263	0.811331	0.877554	0	1.13953	0
680	0.920643	1.08752	0.189639	1.18126	0	0.846554	0
681	0.304252	0.259115	0.484973	0.851644	0	1.1742	0
682	1.58451	2.20553	0.531298	1.39193	0	0.718425	0
686	1.35257	0.926424	0.268617	0.684935	0	1.45999	0
687	0.988882	1.57956	0.0901167	1.59732	0	0.626049	0
688	0.705848	0.855332	0.345891	1.21178	0	0.825233	0
689	0.641412	0.490218	0.0933035	0.764279	0	1.30842	0
690	1.18868	1.5074	0.240389	1.26813	0	0.788564	0
692	1.10791	1.04299	0.697252	0.941408	0	1.06224	0
694	0.742723	2.85793	0.0543889	3.84791	0	0.259881	0
695	0.987909	1.91674	0.0477013	1.9402	0	0.515412	0
700	2.47847	1.62391	0.0525081	0.655206	0	1.52624	0
701	2.70091	0.645253	0.000185077	0.238902	0	4.18581	1
702	4.37391	0.855626	7.0814e-05	0.19562	0	5.11195	1
703	1.83348	0.950973	0.000205082	0.51867	0	1.92801	0
704	4.748	0.482427	9.34213e-06	0.101606	0	9.84189	1
705	5.33143	1.28975	5.29454e-07	0.241914	0	4.1337	1
707	1.26194	1.75957	0.115967	1.39434	0	0.717185	0
709	2.18216	2.22566	0.152653	1.01994	0	0.980454	0
711	1.35909	1.32916	0.919137	0.97798	0	1.02252	0
712	1.07151	1.03419	0.864768	0.965172	0	1.03609	0
714	1.5908	0.807358	2.04627e-05	0.507516	0	1.97038	0
716	1.27509	1.54093	0.0964627	1.20849	0	0.827479	0
717	1.8847	0.65234	0.0942855	0.346125	0	2.88913	0
719	1.5311	0.878512	0.416952	0.573778	0	1.74283	0
720	0.835869	0.892407	0.77084	1.06764	0	0.936645	0
721	1.7147	1.23972	0.300425	0.722997	0	1.38313	0
722	1.47469	2.37204	0.237718	1.6085	0	0.621697	0
723	1.16807	0.436435	0.000230094	0.373637	0	2.67639	1
724	0.971944	0.717249	0.287514	0.737952	0	1.3551	0
725	0.796996	1.12165	0.223341	1.40735	0	0.710558	0
726	1.03116	0.784221	0.0971594	0.760525	0	1.31488	0
727	0.915296	1.41734	0.0363156	1.5485	0	0.645786	0
729	2.54553	1.8697	0.367253	0.734501	0	1.36147	0
730	1.07295	0.345242	0.00130005	0.321769	0	3.10782	1
731	1.02674	1.43614	0.0943709	1.39874	0	0.714931	0
732	1.96909	1.01605	0.0626589	0.515999	0	1.93799	0
733	3.58711	0.589749	0.0649663	0.164408	0	6.08243	0
734	1.11362	1.15006	0.927637	1.03272	0	0.968317	0
735	1.01048	1.18429	0.553582	1.172	0	0.853242	0
736	1.98447	0.376973	0.182041	0.189962	0	5.26422	0
739	1.14293	1.25259	0.408847	1.09595	0	0.91245	0
742	1.38036	1.54831	0.728863	1.12167	0	0.891524	0
744	2.26259	2.83475	0.513919	1.25288	0	0.798164	0
745	1.07488	1.55957	0.0287904	1.45093	0	0.689213	0
746	1.26924	2.02835	0.0204924	1.59808	0	0.62575	0
747	0.691536	0.511781	0.311112	0.740063	0	1.35124	0
749	1.43493	0.963128	0.0226034	0.671204	0	1.48986	0
750	1.32248	0.570521	0.433011	0.431403	0	2.31802	0
753	0.556876	1.22337	0.04241	2.19684	1	0.4552	0
754	1.37683	1.75182	0.100826	1.27236	0	0.785944	0
756	1.63333	1.22915	0.335556	0.752539	0	1.32883	0
763	1.40733	1.41963	0.944188	1.00874	0	0.991332	0
765	1.44358	1.66604	0.296543	1.1541	0	0.866475	0
766	0.965936	1.32934	0.0963322	1.37622	0	0.726628	0
767	3.34531	0.931698	8.61538e-12	0.278509	0	3.59055	1
768	2.47554	1.24197	0.0051473	0.501695	0	1.99324	0
769	0.997092	1.63604	0.0195881	1.64081	0	0.609454	0
770	2.09587	0.874598	0.016659	0.417296	0	2.39638	1
771	0.688057	1.65879	0.00290142	2.41083	1	0.414794	0
772	0.89604	0.554717	0.0798592	0.619076	0	1.61531	0
773	0.801016	1.2342	0.0425606	1.54079	0	0.649016	0
775	1.31138	1.42334	0.642457	1.08537	0	0.921341	0
777	1.73698	2.01159	0.510216	1.1581	0	0.863486	0
781	1.13305	1.24105	0.862918	1.09532	0	0.912977	0
782	1.06415	1.08242	0.934474	1.01716	0	0.983127	0
786	1.2076	2.73469	0.0962369	2.26457	0	0.441585	0
787	1.01067	2.15368	0.00188848	2.13095	1	0.469275	0
788	0.850595	0.718496	0.626336	0.844698	0	1.18386	0
792	2.01428	2.21285	0.78351	1.09858	0	0.910264	0
794	1.04936	1.79025	0.00549484	1.70604	0	0.586153	0
795	1.12564	1.40775	0.55635	1.25062	0	0.799604	0
796	1.92387	1.29639	0.0943033	0.673844	0	1.48402	0
797	1.76886	1.81521	0.932469	1.02621	0	0.974462	0
798	1.30244	1.38535	0.761042	1.06366	0	0.940148	0
799	0.446669	1.17356	0.00354439	2.62737	1	0.380609	0
801	1.13613	1.16529	0.898664	1.02567	0	0.974973	0
802	0.95963	0.913045	0.719837	0.951455	0	1.05102	0
804	1.03246	0.635451	0.0121799	0.615474	0	1.62477	0
809	1.01929	1.42849	0.00566724	1.40146	0	0.71354	0
810	0.687824	1.08859	0.0343175	1.58266	0	0.631846	0
812	1.3958	2.50566	0.261425	1.79514	0	0.557058	0
814	1.5683	0.975258	0.000769201	0.621858	0	1.60808	0
818	1.03598	1.48078	0.00803298	1.42935	0	0.699619	0
820	2.4168	2.46813	0.977675	1.02124	0	0.979203	0
821	1.25062	1.88156	0.0806625	1.50451	0	0.66467	0
822	0.842679	2.97925	0.0452387	3.53545	1	0.282849	0
823	0.498039	1.52747	0.0176837	3.06697	1	0.326055	0
824	0.85972	3.26489	0.000879772	3.79761	1	0.263323	0
825	1.1712	2.05239	0.0411137	1.75239	0	0.570649	0
827	2.26982	1.01423	0.18722	0.446831	0	2.23798	0
828	1.47932	1.06889	0.0973936	0.722553	0	1.38398	0
830	1.65314	1.4506	0.457416	0.877485	0	1.13962	0
832	0.7138	1.48318	0.0954603	2.07786	0	0.481264	0
834	3.21127	1.08897	0.548512	0.339109	0	2.94891	0
835	1.25687	1.1277	0.484257	0.897226	0	1.11455	0
837	3.54453	1.84466	0.0384551	0.520423	0	1.92151	0
839	1.3491	1.42162	0.783057	1.05375	0	0.948989	0
842	0.72449	0.950815	0.423741	1.31239	0	0.761968	0
846	0.350592	0.742617	2.48125e-09	2.11818	1	0.472104	0
847	1.46942	2.43618	0.161313	1.65792	0	0.603166	0
848	0.62649	1.0522	0.0367631	1.67952	0	0.595409	0
850	0.671834	1.41394	0.00220514	2.10459	1	0.475152	0
851	0.850194	0.442939	0.0260541	0.520985	0	1.91944	0
852	0.977766	1.3526	0.248318	1.38336	0	0.722877	0
853	1.1742	1.78813	0.253105	1.52285	0	0.656665	0
854	1.24822	1.80149	0.172543	1.44324	0	0.692886	0
855	0.836525	0.743841	0.361249	0.889203	0	1.1246	0
856	1.31719	0.963155	0.0821885	0.731218	0	1.36758	0
857	0.919093	0.729137	0.435258	0.793323	0	1.26052	0
858	0.66572	0.879783	0.107193	1.32155	0	0.756687	0
859	1.86394	1.53951	0.814773	0.825947	0	1.21073	0
860	1.32172	1.40794	0.761059	1.06523	0	0.938764	0
862	1.08471	1.12103	0.84247	1.03348	0	0.967604	0
863	1.59385	1.41456	0.51639	0.887514	0	1.12674	0
865	0.823181	0.711143	0.535315	0.863896	0	1.15755	0
866	1.50356	2.18387	0.223492	1.45246	0	0.688487	0
869	1.65796	1.58341	0.851717	0.955037	0	1.04708	0
870	0.343892	0.694529	0.0593975	2.01961	0	0.495145	0
871	0.575596	0.855656	0.0129841	1.48656	0	0.672696	0
872	0.350401	0.531999	0.000667666	1.51826	0	0.658649	0
874	1.20969	3.27486	0.000562467	2.70719	1	0.369387	0
875	0.748321	3.28575	0.0103566	4.39084	1	0.227747	0
877	0.805668	0.713927	0.443331	0.886131	0	1.1285	0
878	2.36154	1.35779	0.32116	0.574959	0	1.73925	0
879	1.61169	1.10328	0.0270031	0.684545	0	1.46082	0
880	1.27961	2.26675	0.101428	1.77144	0	0.564512	0
882	0.207199	1.13696	0.00938614	5.48727	1	0.18224	0
883	1.15726	1.78925	0.187988	1.5461	0	0.646787	0
884	1.11711	1.68039	0.00412437	1.50422	0	0.664795	0
885	0.143213	0.475035	0.104733	3.31699	0	0.301478	0
886	1.13862	1.91371	0.0144177	1.68073	0	0.59498	0
887	1.74167	1.28489	0.377343	0.737734	0	1.3555	0
888	0.898308	2.13294	0.122918	2.37439	0	0.42116	0
889	1.41075	0.763463	0.000156566	0.541176	0	1.84783	0
890	1.11569	1.56373	0.100156	1.40158	0	0.713482	0
891	1.42283	0.903824	0.00681329	0.63523	0	1.57423	0
892	1.17113	2.3711	0.00895441	2.02462	1	0.493919	0
894	1.34726	2.10512	0.215984	1.56252	0	0.639991	0
895	1.1481	1.23288	0.846948	1.07385	0	0.931228	0
897	1.85914	0.705615	0.0835116	0.379539	0	2.63478	0
901	1.69532	1.66041	0.935948	0.97941	0	1.02102	0
905	0.738287	1.14057	0.00754846	1.54488	0	0.647297	0
906	1.44231	1.13461	0.250157	0.78666	0	1.2712	0
908	0.876315	0.871681	0.982036	0.994711	0	1.00532	0
910	1.1899	1.24918	0.696615	1.04982	0	0.952548	0
912	0.98647	1.20223	0.334404	1.21872	0	0.820532	0
913	1.32542	1.31616	0.967508	0.993013	0	1.00704	0
915	3.58923	1.96938	0.225676	0.548691	0	1.82252	0
917	0.870861	2.46915	0.0133277	2.8353	1	0.352697	0
918	0.575841	1.03896	0.0107099	1.80424	0	0.554249	0
919	2.12014	0.453059	0.0210193	0.213693	0	4.6796	1
920	0.927155	0.964445	0.812699	1.04022	0	0.961334	0
922	0.163696	0.162515	0.939993	0.992784	0	1.00727	0
923	0.217506	0.328192	0.17955	1.50889	0	0.66274	0
924	0.278698	0.41526	0.329934	1.49	0	0.671142	0
925	0.898028	0.875733	0.874442	0.975173	0	1.02546	0
926	1.22833	2.00297	0.0234593	1.63064	0	0.613255	0
927	0.955883	1.08037	0.518971	1.13024	0	0.884771	0
929	1.43129	0.956992	0.0281511	0.668624	0	1.49561	0
931	1.40368	1.2857	0.52259	0.915944	0	1.09177	0
933	1.55085	1.08969	0.0964943	0.70264	0	1.4232	0
937	0.580446	0.509608	0.606983	0.877959	0	1.13901	0
938	0.505191	2.2197	0.000181577	4.39379	1	0.227594	0
939	0.581572	2.29181	0.0192902	3.94071	1	0.253761	0
940	1.10642	2.50619	0.0135262	2.26514	1	0.441473	0
941	2.87213	1.31394	0.238642	0.457478	0	2.1859	0
942	1.00319	1.1697	0.621169	1.16598	0	0.85765	0
943	1.40471	0.56699	0.00423268	0.403635	0	2.47748	1
944	1.88872	0.871493	0.034325	0.46142	0	2.16722	1
945	1.1271	0.86809	0.188137	0.770196	0	1.29837	0
947	0.801245	1.31582	0.00546045	1.64222	0	0.60893	0
950	1.03955	1.17894	0.767198	1.13408	0	0.88177	0
952	1.21755	2.05957	0.0311667	1.69157	0	0.591169	0
957	0.401413	0.380131	0.708327	0.946981	0	1.05599	0
960	1.27947	1.57588	0.016707	1.23166	0	0.811911	0
961	2.30485	1.38082	0.024571	0.599094	0	1.66919	0
963	1.49363	1.20928	0.264842	0.809627	0	1.23514	0
964	0.825395	0.370857	0.422825	0.449309	0	2.22564	0
967	1.46428	1.71358	0.570706	1.17025	0	0.854518	0
971	1.38777	1.75228	0.270599	1.26266	0	0.791979	0
972	1.44814	1.77213	0.0320333	1.22372	0	0.817179	0
973	3.42279	3.21468	0.687694	0.939199	0	1.06474	0
975	1.36498	1.27928	0.587343	0.937221	0	1.06698	0
976	0.988393	0.955197	0.886808	0.966414	0	1.03475	0
977	0.349606	0.558477	0.0514074	1.59745	0	0.625999	0
978	0.351155	0.899757	0.000240828	2.56228	1	0.390277	0
983	1.09252	2.39944	0.102961	2.19625	0	0.455321	0
984	1.70804	0.909606	0.275399	0.532545	0	1.87778	0
986	1.36157	1.15186	0.358082	0.845984	0	1.18205	0
987	1.17143	1.53956	0.194943	1.31425	0	0.76089	0
988	1.48883	0.857015	0.101624	0.575631	0	1.73722	0
989	1.9987	1.16828	0.101492	0.584522	0	1.7108	0
990	2.14548	1.28602	0.00121455	0.599411	0	1.66831	0
992	1.27249	1.51706	0.194192	1.1922	0	0.838787	0
995	1.41334	2.01713	0.221264	1.42721	0	0.700667	0
999	0.751362	0.228283	0.0207298	0.303825	0	3.29136	1
1000	0.248016	1.16245	1.15685e-05	4.68701	1	0.213356	0
1002	0.274909	2.57961	0.0431597	9.38353	1	0.10657	0
1003	0.400066	2.15809	0.0116429	5.39432	1	0.18538	0
1005	0.830798	1.99704	2.42163e-05	2.40376	1	0.416016	0
1008	0.410966	3.13532	0.00118564	7.62914	1	0.131076	0
1010	1.23109	1.3795	0.645701	1.12055	0	0.892418	0
1011	1.00432	1.5454	0.0141396	1.53875	0	0.649878	0
1013	0.814048	0.454857	0.0514149	0.558759	0	1.78968	0
1014	0.789163	0.843383	0.690456	1.06871	0	0.935711	0
1015	1.05918	1.35519	0.269296	1.27947	0	0.781573	0
1017	3.53956	0.893325	0.000143561	0.252383	0	3.96223	1
1019	1.40491	1.0998	0.0227244	0.782829	0	1.27742	0
1020	1.14646	1.41333	0.388375	1.23278	0	0.811175	0
1021	4.08024	0.999775	1.35697e-06	0.245028	0	4.08116	1
1022	1.42783	0.970498	0.158798	0.679702	0	1.47123	0
1023	1.19653	2.62645	0.190251	2.19506	0	0.455569	0
1024	3.73998	1.50855	1.66273e-08	0.403358	0	2.47919	1
1025	1.03384	1.76385	0.000393851	1.70611	0	0.586127	0
1026	3.28338	0.354932	0.00222258	0.1081	0	9.25071	1
1027	1.19522	1.21515	0.387718	1.01667	0	0.983604	0
1028	0.836853	0.998366	0.37586	1.193	0	0.838223	0
1030	0.724941	1.46415	0.291079	2.01968	0	0.495128	0
1031	0.907526	1.15803	0.416055	1.27602	0	0.783684	0
1034	0.356099	0.92712	0.00107619	2.60355	1	0.384092	0
1035	0.390995	0.615013	0.505375	1.57294	0	0.63575	0
1037	0.846629	2.00666	0.00137678	2.37017	1	0.42191	0
1041	0.892733	0.536548	0.0139292	0.601018	0	1.66384	0
1042	0.985385	0.760401	0.787997	0.771679	0	1.29588	0
1043	1.45488	0.490257	0.00082704	0.336975	0	2.96758	1
1046	1.0864	1.66469	0.00264675	1.5323	0	0.652615	0
1050	1.75531	1.41932	0.593414	0.808584	0	1.23673	0
1051	0.718506	1.22169	0.0931137	1.70032	0	0.588126	0
1055	0.960456	1.04185	0.495781	1.08474	0	0.921879	0
1061	1.3776	1.72422	0.202417	1.25161	0	0.79897	0
1064	6.04462	1.4138	0.00133726	0.233895	0	4.27543	1
1065	1.89743	1.58771	0.461592	0.836771	0	1.19507	0
1068	1.56614	1.76659	0.556697	1.12798	0	0.886537	0
1069	1.56769	1.38225	0.598508	0.881716	0	1.13415	0
1070	1.61433	1.35848	0.691977	0.841514	0	1.18833	0
1071	1.32115	0.631349	0.00457272	0.477878	0	2.09258	1
1073	3.46301	0.693707	1.43568e-05	0.200319	0	4.99204	1
1074	0.709782	0.408581	0.000236294	0.575642	0	1.73719	0
1076	1.81425	1.33002	0.183723	0.733096	0	1.36408	0
1077	1.53284	1.19505	0.441533	0.77963	0	1.28266	0
1080	1.14552	2.20038	6.60205e-07	1.92085	0	0.520603	0
1081	1.35783	0.789151	0.0108069	0.581183	0	1.72063	0
1082	3.51464	0.617062	0.000289119	0.175569	0	5.69578	1
1083	0.807554	1.94293	0.160349	2.40594	0	0.415638	0
1084	0.61215	2.67944	0.0190353	4.3771	1	0.228462	0
1085	3.40233	0.583975	0.000522098	0.17164	0	5.82615	1
1087	0.74423	2.61429	0.00263205	3.51275	1	0.284677	0
1088	1.09626	0.808466	0.0919563	0.737476	0	1.35598	0
1089	0.900813	0.38627	5.00865e-07	0.428801	0	2.33208	1
1090	0.430031	3.6243	0.000862313	8.428	1	0.118652	0
1091	0.370584	0.443048	0.248046	1.19554	0	0.836441	0
1094	0.734662	0.420571	0.142891	0.572468	0	1.74682	0
1095	1.64823	1.36298	0.425572	0.826936	0	1.20928	0
1098	0.769736	0.944404	0.513504	1.22692	0	0.815049	0
1099	1.125	1.37158	0.123656	1.21918	0	0.820221	0
1102	1.83807	0.823941	0.0108278	0.448263	0	2.23083	1
1104	1.06962	0.46923	0.0674	0.43869	0	2.27951	0
1106	1.55505	2.27957	0.072838	1.46592	0	0.682166	0
1108	0.89482	1.97629	0.0736226	2.20859	0	0.452778	0
1109	0.433838	0.488995	0.591576	1.12714	0	0.887204	0
1113	1.47154	1.24209	0.246548	0.844075	0	1.18473	0
1114	1.10054	0.538068	2.28593e-05	0.488912	0	2.04536	1
1116	0.540493	0.392599	0.158325	0.726372	0	1.37671	0
1117	1.0125	1.20848	0.378517	1.19356	0	0.837831	0
1118	0.771027	1.05517	0.0323759	1.36853	0	0.730712	0
1119	0.937432	1.26242	0.159857	1.34668	0	0.742565	0
1120	0.435441	0.962046	2.23094e-05	2.20936	1	0.45262	0
1122	0.782187	0.481664	0.014648	0.615791	0	1.62393	0
1123	0.786879	0.353526	0.0476846	0.449277	0	2.2258	1
1124	0.697912	0.985984	0.187884	1.41276	0	0.707832	0
1125	1.80673	1.3479	0.352084	0.746047	0	1.3404	0
1127	0.870205	1.02465	0.456305	1.17748	0	0.849268	0
1132	0.781145	1.2204	0.0108608	1.56232	0	0.640075	0
1133	0.677438	1.89085	0.00315516	2.79118	1	0.358272	0
1134	0.371619	2.54485	0.205738	6.84801	0	0.146028	0
1135	1.63338	1.25339	0.416758	0.767358	0	1.30317	0
1137	1.59626	1.74792	0.788399	1.09501	0	0.913235	0
1139	1.25238	1.79307	0.178058	1.43173	0	0.698454	0
1141	1.65677	1.61083	0.916062	0.972273	0	1.02852	0
1142	0.362454	2.59693	0.00309521	7.16487	1	0.13957	0
1144	1.15985	1.28276	0.37828	1.10597	0	0.904184	0
1145	2.13301	0.354542	0.00152559	0.166217	0	6.01623	1
1146	0.871251	0.555863	0.0389382	0.638005	0	1.56738	0
1147	1.21062	1.41826	0.530931	1.17151	0	0.8536	0
1149	2.28358	1.64948	0.158448	0.722323	0	1.38442	0
1150	3.481	1.50467	0.0260784	0.432253	0	2.31346	1
1151	0.95218	0.915915	0.834191	0.961914	0	1.03959	0
1152	0.74676	0.574121	0.00742859	0.768816	0	1.3007	0
1153	0.813898	0.450214	0.000266372	0.553158	0	1.8078	0
1155	1.6479	2.25402	0.358429	1.36781	0	0.731093	0
1156	1.51549	1.09859	0.101461	0.724905	0	1.37949	0
1159	0.641513	1.5677	0.167272	2.44376	0	0.409205	0
1160	1.74268	1.41877	0.262813	0.814134	0	1.2283	0
1161	0.844061	1.36515	0.188926	1.61736	0	0.618291	0
1162	1.53111	1.29904	0.164931	0.848433	0	1.17864	0
1163	2.42049	2.54486	0.897195	1.05138	0	0.951131	0
1165	0.919408	0.988054	0.7454	1.07466	0	0.930525	0
1166	3.11647	3.09871	0.99068	0.9943	0	1.00573	0
1168	0.810572	0.813864	0.982297	1.00406	0	0.995956	0
1169	1.7362	1.85965	0.872912	1.07111	0	0.933615	0
1170	3.24364	1.47168	0.112655	0.453712	0	2.20404	0
1172	2.98089	1.3459	0.0544565	0.45151	0	2.21479	0
1178	1.29017	1.40121	0.700061	1.08606	0	0.920758	0
1181	1.59577	1.13038	0.177135	0.708362	0	1.41171	0
1182	0.934066	1.11034	0.246001	1.18872	0	0.841244	0
1183	1.04009	1.81784	0.123926	1.74777	0	0.572157	0
1186	0.892456	0.62022	0.165931	0.694958	0	1.43894	0
1188	1.35473	1.54742	0.631939	1.14224	0	0.875473	0
1190	1.76356	1.61051	0.669582	0.913215	0	1.09503	0
1191	0.253113	1.39944	0.0302866	5.52889	1	0.180868	0
1193	1.36149	2.1056	0.41451	1.54654	0	0.646604	0
1194	0.90183	1.67954	0.0225799	1.86237	0	0.536949	0
1196	1.17713	2.05394	0.0622484	1.74487	0	0.573107	0
1197	1.42546	2.61051	0.0296578	1.83135	0	0.546045	0
1198	1.03824	2.14231	0.0085424	2.0634	1	0.484636	0
1199	0.52547	2.42553	0.0991566	4.61594	0	0.216641	0
1200	0.561748	2.55806	0.0340347	4.55374	1	0.2196	0
1201	0.366041	0.873206	0.00209853	2.38554	1	0.419193	0
1204	1.7475	1.47317	0.533278	0.843018	0	1.18621	0
1205	2.48003	0.847698	0.176174	0.341809	0	2.92561	0
1206	0.116857	0.492398	0.00365998	4.21369	1	0.237322	0
1209	2.12967	1.61819	0.159061	0.759832	0	1.31608	0
1210	0.892325	0.617655	0.139641	0.692187	0	1.4447	0
1211	0.912789	1.1224	0.537102	1.22964	0	0.813249	0
1212	0.65371	0.407128	0.000287882	0.622796	0	1.60566	0
1213	1.06394	0.824648	0.368859	0.775087	0	1.29018	0
1214	0.355599	0.252685	0.0338105	0.710589	0	1.40728	0
1215	0.664381	0.333353	0.0456581	0.50175	0	1.99302	0
1216	2.42305	0.885577	0.0455858	0.36548	0	2.73613	1
1217	1.18034	1.35279	0.238829	1.1461	0	0.872526	0
1218	1.21609	1.62517	0.117698	1.33639	0	0.748286	0
1219	1.0195	2.10046	0.00993835	2.06028	1	0.48537	0
1221	0.543243	1.36936	0.00538826	2.52072	1	0.396712	0
1222	2.30185	2.54544	0.610121	1.10582	0	0.904304	0
1225	0.521346	0.746479	0.0263911	1.43183	0	0.698408	0
1228	2.65236	1.11421	2.0698e-06	0.420084	0	2.38047	1
1230	1.20192	1.27692	0.831526	1.06241	0	0.94126	0
1232	1.37743	1.48891	0.741669	1.08093	0	0.925127	0
1234	0.743738	0.947798	0.027827	1.27437	0	0.784701	0
1235	0.516032	1.35484	0.0365235	2.62551	1	0.380879	0
1236	0.475794	0.559533	0.286842	1.176	0	0.850342	0
1237	2.23201	0.414668	0.148474	0.185782	0	5.38265	0
1238	0.815825	1.83205	0.015626	2.24564	1	0.445308	0
1239	1.98191	1.79558	0.827478	0.905983	0	1.10377	0
1240	3.73691	1.11066	0.0348541	0.297214	0	3.36458	1
1241	1.9901	1.65123	0.752928	0.829722	0	1.20522	0
1243	2.0459	0.887609	0.0884198	0.433848	0	2.30496	0
1244	0.659561	0.659463	0.999114	0.999852	0	1.00015	0
1247	4.34715	1.50547	2.58868e-05	0.346311	0	2.88758	1
1250	3.12139	1.23994	0.164153	0.397241	0	2.51736	0
1254	0.518145	0.595415	0.181641	1.14913	0	0.870226	0
1258	1.04634	1.29134	0.127336	1.23415	0	0.810274	0
1259	1.201	0.981175	0.429753	0.816962	0	1.22405	0
1260	0.545609	0.611009	0.637886	1.11987	0	0.892964	0
1262	1.76707	3.01743	0.081908	1.70759	0	0.58562	0
1263	2.38161	1.85632	0.335654	0.779437	0	1.28298	0
1268	5.09199	2.01278	0.366805	0.395284	0	2.52982	0
1269	1.13928	2.24795	0.0195397	1.97313	0	0.506808	0
1270	1.21183	1.27999	0.731959	1.05624	0	0.94675	0
1271	1.85934	1.59247	0.646476	0.856468	0	1.16759	0
1276	3.11644	2.46956	0.672998	0.792428	0	1.26195	0
1281	1.27785	1.46724	0.545443	1.14822	0	0.870915	0
1284	1.1186	1.92272	0.0123812	1.71887	0	0.581778	0
1287	0.809404	1.45783	0.256027	1.80112	0	0.555211	0
1289	2.36806	1.29873	0.00392406	0.548436	0	1.82337	0
1292	1.19761	1.16536	0.786082	0.973071	0	1.02767	0
1294	0.313091	0.764445	0.000185804	2.4416	1	0.409567	0
1295	1.78068	0.539985	0.0452918	0.303247	0	3.29764	1
1296	2.09121	1.12854	1.31732e-05	0.539658	0	1.85303	0
1297	1.28744	1.12058	0.581943	0.870396	0	1.1489	0
1298	0.873213	1.5973	0.0248012	1.82922	0	0.546682	0
1300	1.06956	1.1222	0.69039	1.04922	0	0.95309	0
1301	0.881787	1.033	0.199894	1.17148	0	0.85362	0
1303	1.32184	1.37722	0.569008	1.0419	0	0.959785	0
1304	0.842002	4.06717	0.00375044	4.83035	1	0.207024	0
1305	1.47406	1.68205	0.568848	1.1411	0	0.876348	0
1306	1.55538	1.22431	0.331193	0.787145	0	1.27041	0
1309	1.30079	2.02334	0.0137674	1.55547	0	0.642894	0
1310	1.92992	0.854148	0.0565967	0.442582	0	2.25947	0
1313	0.95322	1.36377	0.0319991	1.4307	0	0.698959	0
1314	0.756634	0.54801	0.101245	0.724273	0	1.3807	0
1315	0.967308	0.973752	0.987729	1.00666	0	0.993382	0
1316	0.3258	0.230778	0.0512848	0.708343	0	1.41175	0
1317	1.903	1.40599	0.202128	0.738827	0	1.3535	0
1318	0.787924	1.0047	0.498221	1.27512	0	0.784242	0
1319	0.318517	0.291774	0.704741	0.916037	0	1.09166	0
1320	0.970756	0.577238	0.00479742	0.594627	0	1.68173	0
1321	2.18582	1.5639	0.410067	0.715475	0	1.39767	0
1322	0.916328	1.44253	0.0507816	1.57425	0	0.635224	0
1323	1.67728	1.04348	0.0223379	0.622124	0	1.6074	0
1325	1.45297	0.862924	0.0454469	0.593902	0	1.68378	0
1326	0.315718	0.278828	0.529988	0.883153	0	1.13231	0
1334	1.78137	1.34248	0.318779	0.753626	0	1.32692	0
1335	0.847622	1.19254	0.539372	1.40693	0	0.710768	0
1336	1.0474	1.02445	0.889216	0.978087	0	1.0224	0
1337	0.918268	1.34174	0.119481	1.46117	0	0.684384	0
1338	1.30226	1.59511	0.169004	1.22488	0	0.816409	0
1341	1.15216	0.573298	0.0683395	0.497585	0	2.00971	0
1342	1.14354	1.99218	0.0226686	1.74212	0	0.574015	0
1346	1.52143	1.24138	0.481601	0.815932	0	1.22559	0
1349	0.865039	1.02743	0.239656	1.18773	0	0.841942	0
1350	2.41816	1.65697	0.317117	0.68522	0	1.45938	0
1353	0.997083	1.41838	0.126762	1.42253	0	0.702972	0
1355	2.70204	0.735813	0.0610322	0.272317	0	3.67219	0
1358	0.564384	0.686135	0.285157	1.21572	0	0.822555	0
1360	0.367955	1.97286	0.0219594	5.36168	1	0.186509	0
1361	0.878165	2.3744	0.013175	2.70382	1	0.369847	0
1362	1.53162	1.17138	0.188101	0.764797	0	1.30754	0
1363	0.913713	1.47708	1.9563e-05	1.61657	0	0.618594	0
1364	0.413897	2.26342	0.466469	5.46856	0	0.182863	0
1366	NaN	1.04829	NaN	NaN	0	NaN	0
1368	1.44425	1.21911	0.576895	0.844113	0	1.18468	0
1369	1.00979	1.30194	0.0281394	1.28932	0	0.775603	0
1370	0.862807	0.968409	0.484173	1.12239	0	0.890953	0
1371	1.08182	1.44411	0.0880893	1.33489	0	0.749127	0
1372	0.747144	0.938117	0.0593944	1.2556	0	0.79643	0
1373	0.922836	3.21223	8.87322e-05	3.48082	1	0.287288	0
1374	2.04192	0.85619	0.0066457	0.419305	0	2.3849	1
1375	3.77567	1.44133	0.0650142	0.381741	0	2.61958	0
1376	2.2765	1.0164	0.00246252	0.446476	0	2.23976	1
1377	1.07794	1.38502	0.309435	1.28488	0	0.778281	0
1378	1.10272	0.694351	1.73302e-06	0.629671	0	1.58813	0
1379	1.35681	2.93417	0.0900817	2.16256	0	0.462416	0
1380	1.0005	0.891806	0.441541	0.891362	0	1.12188	0
1381	0.51668	2.45981	0.00367299	4.76081	1	0.210048	0
1382	0.944612	0.79503	0.367429	0.841647	0	1.18815	0
1383	0.396429	0.431617	0.360719	1.08876	0	0.918473	0
1384	0.928802	0.966373	0.825387	1.04045	0	0.961122	0
1385	0.660192	0.332001	0.0939517	0.502885	0	1.98852	0
1386	0.406798	0.477882	0.264821	1.17474	0	0.851251	0
1387	0.610815	0.514336	0.446097	0.842049	0	1.18758	0
1388	1.87316	1.5897	0.0959636	0.848672	0	1.17831	0
1389	0.433537	0.332028	0.26536	0.765858	0	1.30572	0
1390	0.542778	0.689766	0.455008	1.27081	0	0.786902	0
1391	0.370363	0.418887	0.281682	1.13102	0	0.88416	0
1393	1.25781	1.71855	0.0391244	1.3663	0	0.731902	0
1396	1.69486	1.47798	0.0542391	0.872038	0	1.14674	0
1397	1.13025	1.43805	0.208343	1.27233	0	0.78596	0
1399	1.0164	1.2455	0.512825	1.2254	0	0.816059	0
1402	1.35322	1.30473	0.79722	0.964163	0	1.03717	0
1403	3.67475	2.37326	0.129196	0.64583	0	1.5484	0
1405	1.41807	1.35592	0.756664	0.956179	0	1.04583	0
1406	0.451486	0.525403	0.501522	1.16372	0	0.859315	0
1407	1.04906	0.930771	0.178291	0.887247	0	1.12708	0
1408	1.21493	0.739751	0.0959178	0.608885	0	1.64235	0
1409	0.870728	0.727329	0.336118	0.835312	0	1.19716	0
1410	0.433705	0.93096	0.0216892	2.14653	1	0.465868	0
1413	0.968083	0.637617	0.00252343	0.658639	0	1.51828	0
1414	1.0941	0.378199	0.000278634	0.345672	0	2.89292	1
1415	1.51948	1.69732	0.562212	1.11704	0	0.895222	0
1417	1.42227	2.17837	0.0524711	1.53161	0	0.652906	0
1418	1.14644	1.58693	0.22589	1.38422	0	0.722427	0
1419	0.527535	0.921872	0.0170148	1.74751	0	0.572243	0
1420	1.14002	0.890843	0.153799	0.78143	0	1.2797	0
1421	3.36931	2.73554	0.70815	0.8119	0	1.23168	0
1422	2.49831	0.941085	0.0013792	0.376689	0	2.65471	1
1423	0.512256	0.317796	0.000966185	0.620385	0	1.6119	0
1424	1.40605	1.13287	0.407455	0.805711	0	1.24114	0
1426	1.49803	3.12014	0.192862	2.08283	0	0.480116	0
1427	3.4391	3.15135	0.82708	0.91633	0	1.09131	0
1428	1.89458	2.99479	0.244575	1.58072	0	0.632625	0
1430	0.737155	1.10085	0.198738	1.49337	0	0.669626	0
1431	3.01009	1.25155	0.236796	0.415785	0	2.40509	0
1432	2.73702	1.59893	0.477431	0.584187	0	1.71178	0
1434	1.78847	1.74413	0.93209	0.975208	0	1.02542	0
1435	0.929055	0.976911	0.81013	1.05151	0	0.951013	0
1436	1.00441	1.2135	0.241853	1.20817	0	0.827697	0
1437	0.877814	0.737832	0.250671	0.840533	0	1.18972	0
1438	0.760968	0.351601	0.00251705	0.462044	0	2.16429	1
1439	1.50555	0.189046	0.100907	0.125566	0	7.96392	0
1440	0.917114	0.759576	0.620866	0.828224	0	1.2074	0
1441	1.34554	0.824809	0.00343122	0.612995	0	1.63133	0
1442	1.20627	0.690563	0.0973209	0.572479	0	1.74679	0
1443	0.656197	0.660002	0.96849	1.0058	0	0.994234	0
1444	1.0783	1.25939	0.31781	1.16794	0	0.856206	0
1445	1.2929	1.38019	0.61284	1.06751	0	0.936758	0
1446	1.46717	1.55499	0.830227	1.05986	0	0.943522	0
1447	2.43287	1.31172	0.00230575	0.539167	0	1.85471	0
1450	0.531087	0.854747	0.0091285	1.60943	0	0.621338	0
1451	2.00543	1.17356	0.144644	0.585192	0	1.70884	0
1453	1.03098	0.907768	0.673786	0.880488	0	1.13573	0
1454	0.408859	1.1534	5.24996e-12	2.82101	1	0.354483	0
1455	0.743853	1.51624	0.00192264	2.03836	1	0.49059	0
1457	3.02171	1.01435	0.0447916	0.335688	0	2.97895	1
1458	1.06858	0.916788	0.548797	0.857952	0	1.16557	0
1459	0.810936	1.2494	0.00702185	1.54068	0	0.649062	0
1460	0.445343	1.30594	0.0728196	2.93243	0	0.341014	0
1461	0.707857	1.26019	0.0100775	1.78028	0	0.561708	0
1462	0.932204	1.32215	0.512224	1.41831	0	0.705065	0
1463	0.714666	0.453619	0.00363523	0.634729	0	1.57547	0
1464	0.939968	0.382638	0.0030747	0.407076	0	2.45654	1
1465	0.960673	0.852379	0.511291	0.887273	0	1.12705	0
1467	2.78011	1.4296	0.0927589	0.514226	0	1.94467	0
1468	1.44725	1.47328	0.918814	1.01799	0	0.982333	0
1469	2.29858	1.14722	0.000261238	0.499098	0	2.00361	1
1470	0.349339	1.41092	0.0850653	4.03881	0	0.247598	0
1471	1.262	2.43966	0.00923628	1.93317	0	0.517285	0
1472	0.694579	0.514506	0.0517213	0.740746	0	1.34999	0
1473	0.936269	0.673026	0.0703142	0.718838	0	1.39113	0
1474	2.80513	1.72388	0.166621	0.614546	0	1.62722	0
1475	1.00982	0.52539	2.03741e-06	0.520283	0	1.92203	0
1476	0.499653	0.569447	0.271013	1.13968	0	0.877436	0
1477	0.947926	0.576821	0.00275186	0.608508	0	1.64336	0
1478	1.83397	0.340428	0.0742826	0.185624	0	5.38724	0
1479	1.07593	0.277356	0.0556756	0.257782	0	3.87924	0
1480	0.809492	0.600816	0.378973	0.742214	0	1.34732	0
1481	0.894289	1.56884	0.000198229	1.75428	0	0.570033	0
1482	1.12005	1.25408	0.503039	1.11966	0	0.893126	0
1483	0.535825	1.01669	1.86438e-08	1.89744	0	0.527027	0
1484	1.06657	1.18752	0.677825	1.1134	0	0.898147	0
1485	0.599576	1.09108	0.0448528	1.81976	0	0.549522	0
1486	0.624678	1.69201	0.000207323	2.70861	1	0.369193	0
1487	0.707234	1.97259	1.04114e-11	2.78917	1	0.35853	0
1488	0.45893	0.974111	0.00668188	2.12257	1	0.471127	0
1489	0.779622	1.90738	0.0258761	2.44654	1	0.40874	0
1490	0.198474	0.217276	0.632798	1.09473	0	0.913464	0
1491	0.241738	0.23223	0.796619	0.960669	0	1.04094	0
1492	0.744002	0.942654	0.473015	1.267	0	0.789263	0
1493	2.06142	1.19773	0.0564432	0.581022	0	1.72111	0
1494	2.00516	0.706328	0.000576959	0.352256	0	2.83885	1
1495	2.12371	0.330103	0.0106557	0.155437	0	6.43348	1
1496	1.74758	0.4073	2.68295e-05	0.233066	0	4.29064	1
1498	0.938209	0.727596	0.189097	0.775515	0	1.28946	0
1499	0.530378	0.362352	0.0518977	0.683195	0	1.46371	0
1500	0.655294	0.198223	0.00200856	0.302495	0	3.30584	1
1501	0.792612	0.314278	2.41255e-10	0.396509	0	2.52201	1
1502	0.796361	0.267359	0.00226352	0.335726	0	2.97862	1
1503	1.43494	0.310877	7.77579e-06	0.216648	0	4.61579	1
1504	2.46338	0.811877	0.00153062	0.329579	0	3.03418	1
1505	0.303552	0.186263	0.134742	0.613612	0	1.62969	0
1506	0.763817	0.738415	0.807255	0.966743	0	1.0344	0
1507	1.7018	0.594959	0.0329359	0.349605	0	2.86037	1
1508	0.604086	0.376188	0.00102726	0.622738	0	1.60581	0
1509	0.879629	0.820926	0.724454	0.933264	0	1.07151	0
1510	0.37914	0.85515	0.000618794	2.2555	1	0.443361	0
1511	0.671769	0.541749	0.129677	0.806452	0	1.24	0
1512	0.451193	0.506896	0.710196	1.12346	0	0.890109	0
1513	1.35662	1.36949	0.927899	1.00949	0	0.990603	0
1514	0.45438	0.125956	0.123417	0.277203	0	3.60747	0
1515	0.423417	0.231047	0.000363659	0.545673	0	1.8326	0
1516	0.542274	0.373002	0.0049504	0.687848	0	1.45381	0
1517	1.06667	0.476443	0.0202777	0.446664	0	2.23882	1
1518	1.12915	0.86099	0.217018	0.762514	0	1.31145	0
1520	1.03502	0.748143	0.288211	0.722829	0	1.38345	0
1521	0.290524	0.279374	0.925144	0.961619	0	1.03991	0
1522	0.253116	0.351957	0.141261	1.3905	0	0.719168	0
1523	0.217836	0.450307	7.17838e-05	2.06718	1	0.48375	0
1524	0.674755	0.810359	0.421715	1.20097	0	0.832662	0
1526	0.516889	0.369681	0.111755	0.715203	0	1.3982	0
1527	0.662895	0.427321	0.0365356	0.644628	0	1.55128	0
1528	4.44413	2.05742	0.0111461	0.462953	0	2.16005	1
1529	3.6891	2.45999	0.037002	0.666827	0	1.49964	0
1530	0.824315	0.386972	0.0153249	0.469446	0	2.13017	1
1531	0.401732	0.18997	2.01459e-06	0.472879	0	2.11471	1
1532	1.86158	1.48414	0.137748	0.797248	0	1.25431	0
1533	2.51139	1.5085	0.243826	0.600662	0	1.66483	0
1534	2.67417	3.0057	0.844249	1.12397	0	0.8897	0
1535	1.34727	1.77314	0.305319	1.3161	0	0.759823	0
1536	1.49873	1.69334	0.429545	1.12985	0	0.885069	0
1537	1.04215	0.998267	0.826117	0.957892	0	1.04396	0
1538	1.09748	1.52452	0.102102	1.38911	0	0.719885	0
1540	0.287363	0.336909	0.393722	1.17241	0	0.85294	0
1541	2.97438	0.650977	0.237321	0.218861	0	4.5691	0
1542	2.32722	1.18497	0.0269733	0.509178	0	1.96395	0
1543	2.71519	1.77683	0.0408288	0.654405	0	1.5281	0
1544	1.4145	0.822836	0.0380183	0.581714	0	1.71906	0
1545	0.992892	1.12683	0.602225	1.1349	0	0.881136	0
1546	0.882338	0.561124	0.0892172	0.635951	0	1.57245	0
1547	1.42408	0.821746	0.0102672	0.577035	0	1.733	0
1549	1.34123	0.941618	0.0100033	0.702057	0	1.42439	0
1550	5.64671	1.53473	0.0586245	0.271792	0	3.67928	0
1551	0.97209	0.387743	0.000264557	0.398876	0	2.50704	1
1554	1.12585	0.63673	5.08234e-07	0.565554	0	1.76818	0
1557	0.953654	1.01724	0.73724	1.06668	0	0.937488	0
1558	0.970691	1.46296	0.23567	1.50713	0	0.663513	0
1559	0.644071	0.677611	0.803977	1.05208	0	0.950502	0
1560	1.10065	0.626525	0.00513214	0.56923	0	1.75676	0
1561	0.289009	0.200082	0.12231	0.692304	0	1.44445	0
1562	0.32829	0.341312	0.900592	1.03967	0	0.961846	0
1563	5.71924	2.31797	0.00521848	0.405294	0	2.46735	1
1564	1.82196	0.712151	0.245749	0.39087	0	2.55839	0
1565	1.76528	1.03733	0.0568839	0.58763	0	1.70175	0
1566	1.15697	0.816014	0.0404032	0.705301	0	1.41783	0
1567	2.24406	1.31941	0.0119792	0.587956	0	1.70081	0
1568	2.5122	1.56909	0.319648	0.624591	0	1.60105	0
1570	0.67266	0.637535	0.70439	0.947783	0	1.05509	0
1571	0.994459	0.92238	0.684862	0.92752	0	1.07814	0
1573	2.1187	1.9727	0.803524	0.931092	0	1.07401	0
1576	1.28256	1.35646	0.890253	1.05762	0	0.945519	0
1577	1.54894	0.552626	0.00302397	0.356777	0	2.80287	1
1579	1.60023	0.775367	0.0625446	0.484534	0	2.06384	0
1580	1.61407	0.525125	0.000128658	0.325342	0	3.07368	1
1582	0.96449	1.08644	0.636544	1.12644	0	0.887751	0
1583	1.26942	2.08665	0.000671775	1.64378	0	0.608354	0
1584	0.80925	1.24856	0.00147277	1.54287	0	0.648144	0
1585	1.07892	2.89939	0.00361251	2.68731	1	0.372119	0
1587	1.15315	1.05259	0.578067	0.912795	0	1.09554	0
1588	1.73413	1.55321	0.723109	0.895666	0	1.11649	0
1589	1.6797	2.10537	0.595236	1.25342	0	0.797817	0
1590	0.737276	1.64481	0.484161	2.23093	0	0.448243	0
1591	0.210322	0.345504	0.0902965	1.64274	0	0.608738	0
1592	2.01589	1.23257	0.31033	0.611424	0	1.63553	0
1593	1.26164	1.14979	0.641898	0.911344	0	1.09728	0
1594	0.486687	0.266331	1.79333e-07	0.547233	0	1.82738	0
1595	0.447491	0.380752	0.128171	0.85086	0	1.17528	0
1596	1.1974	1.13405	0.741593	0.94709	0	1.05587	0
1597	0.460089	0.44276	0.842519	0.962336	0	1.03914	0
1598	0.612064	0.747814	0.33331	1.22179	0	0.81847	0
1599	0.731775	1.09214	0.20971	1.49246	0	0.670037	0
1600	1.53715	1.39632	0.753722	0.908381	0	1.10086	0
1601	0.464158	0.229654	0.00287505	0.494775	0	2.02112	1
1602	0.725737	0.501212	0.0403323	0.690625	0	1.44796	0
1603	1.57822	3.01681	0.0203471	1.91152	0	0.523144	0
1604	1.05949	1.9683	0.0217303	1.85778	0	0.538277	0
1607	1.62418	1.85842	0.535251	1.14423	0	0.873953	0
1609	1.66727	1.69176	0.925473	1.01469	0	0.985527	0
1610	1.19215	1.07086	0.62575	0.898258	0	1.11327	0
1614	0.669602	1.17798	0.0425667	1.75923	0	0.568432	0
1616	2.64752	0.890519	0.0188034	0.33636	0	2.97301	1
1617	1.34969	1.69072	0.0960468	1.25268	0	0.798289	0
1619	2.11489	3.41011	0.0980144	1.61243	0	0.620184	0
1620	0.352224	0.456478	0.0720151	1.29599	0	0.771614	0
1621	0.287089	0.333175	0.261891	1.16053	0	0.861677	0
1622	0.534007	0.379608	0.366737	0.710867	0	1.40673	0
1623	1.02946	1.66476	0.122001	1.61712	0	0.618384	0
1624	1.24329	0.82245	0.152269	0.661511	0	1.51169	0
1626	1.46261	1.47705	0.959454	1.00988	0	0.990221	0
1628	1.24724	1.65686	0.39028	1.32842	0	0.752776	0
1629	1.0382	1.94534	0.322771	1.87376	0	0.533686	0
1630	1.54862	1.8168	0.569943	1.17317	0	0.852389	0
1631	1.22847	0.455204	6.87466e-11	0.370545	0	2.69873	1
1632	0.773134	0.372499	0.00433573	0.481804	0	2.07553	1
1633	1.82345	0.681828	0.0510622	0.373922	0	2.67436	0
1634	1.09503	0.420169	0.0177961	0.383705	0	2.60617	1
1635	0.922821	0.344566	0.000110581	0.373383	0	2.67822	1
1636	1.41481	0.549319	1.11118e-11	0.388262	0	2.57558	1
1637	0.496641	0.423407	0.219393	0.852542	0	1.17296	0
1638	0.328346	0.238544	0.337719	0.7265	0	1.37646	0
1639	1.5934	0.930499	0.00340495	0.583971	0	1.71241	0
1640	6.29615	1.60625	8.78584e-15	0.255116	0	3.91978	1
1641	2.16553	2.73486	0.238417	1.26291	0	0.791823	0
1643	4.09873	1.1504	5.64455e-12	0.280673	0	3.56287	1
1644	4.09981	1.39401	3.33865e-10	0.340018	0	2.94102	1
1645	4.75118	2.21465	0.000851898	0.466127	0	2.14534	1
1646	NaN	2.53391	NaN	NaN	0	NaN	0
1647	3.43929	2.03824	0.0286337	0.592633	0	1.68738	0
1648	2.0963	2.47153	0.54886	1.179	0	0.848179	0
1649	2.46314	0.482884	0.0148069	0.196044	0	5.1009	1
1651	1.17624	0.598496	0.113051	0.508822	0	1.96532	0
1652	1.21372	1.22265	0.957749	1.00735	0	0.9927	0
1653	0.624658	0.311884	0.000543335	0.499288	0	2.00285	1
1654	0.60724	0.389987	0.0598132	0.642229	0	1.55708	0
1655	0.327103	0.320203	0.911687	0.978904	0	1.02155	0
1657	0.956164	0.678236	0.000302104	0.70933	0	1.40978	0
1658	2.2346	1.10515	0.0770824	0.494563	0	2.02199	0
1659	2.53278	1.93978	0.177619	0.765869	0	1.30571	0
1660	3.07871	1.38405	0.00160957	0.449555	0	2.22442	1
1662	1.98966	0.44432	0.000372005	0.223315	0	4.47798	1
1663	0.571041	0.458685	0.166046	0.803244	0	1.24495	0
1664	0.933616	0.661232	0.145091	0.708249	0	1.41193	0
1665	0.95429	0.351563	0.000196938	0.368403	0	2.71442	1
1666	1.29936	0.923448	0.0882957	0.710692	0	1.40708	0
1669	1.60276	1.5518	0.822167	0.968201	0	1.03284	0
1671	1.01423	0.689635	1.22791e-05	0.679961	0	1.47067	0
1672	1.21374	0.846422	0.25415	0.69737	0	1.43396	0
1673	4.57512	1.58038	0.115117	0.345429	0	2.89495	0
1675	1.76023	1.56655	0.448625	0.889971	0	1.12363	0
1676	1.21992	1.28474	0.573767	1.05314	0	0.949543	0
1677	0.677276	0.757519	0.564762	1.11848	0	0.894071	0
1678	1.35049	1.04884	0.157882	0.776634	0	1.28761	0
1679	0.237358	1.27274	0.0262527	5.3621	1	0.186494	0
1680	0.471866	2.07043	1.2501e-08	4.38776	1	0.227907	0
1681	1.49685	1.39839	0.877702	0.934218	0	1.07041	0
1683	1.58028	1.18591	0.00968311	0.750442	0	1.33255	0
1685	1.9023	1.24887	0.0514495	0.656505	0	1.52322	0
1686	1.41988	1.60743	0.442104	1.13209	0	0.883324	0
1687	1.98635	1.61153	0.611903	0.811302	0	1.23259	0
1688	1.19746	0.978221	0.157478	0.816913	0	1.22412	0
1689	1.46524	1.27687	0.361818	0.871437	0	1.14753	0
1690	1.36777	1.29712	0.769429	0.948346	0	1.05447	0
1694	1.35383	1.69395	0.452733	1.25124	0	0.79921	0
1695	1.31182	2.05069	0.427968	1.56324	0	0.639699	0
1696	1.42235	1.64873	0.681964	1.15916	0	0.862691	0
1697	1.04052	0.465268	0.108299	0.447151	0	2.23638	0
1700	5.37727	0.791253	4.63438e-08	0.147148	0	6.79589	1
1704	1.61005	1.05879	0.0153333	0.657616	0	1.52065	0
1705	2.36168	1.29612	0.00298762	0.548813	0	1.82211	0
1706	1.94312	1.13732	0.0510855	0.585309	0	1.7085	0
1707	1.23744	1.2404	0.983682	1.00239	0	0.997616	0
1709	1.10464	1.4652	0.00366418	1.32641	0	0.753917	0
1711	1.411	1.22025	0.140181	0.864814	0	1.15632	0
1712	1.13164	1.31254	0.245403	1.15986	0	0.862174	0
1714	0.582709	0.828052	0.245435	1.42104	0	0.703711	0
1715	0.620356	2.0053	0.000405619	3.2325	1	0.309358	0
1716	1.51537	2.14639	0.483611	1.41641	0	0.706009	0
1718	1.24936	1.07815	0.534026	0.862958	0	1.15881	0
1720	1.22268	1.37782	0.668637	1.12688	0	0.887402	0
1721	1.86023	1.12566	0.331422	0.605118	0	1.65257	0
1724	2.32992	1.11768	0.00168331	0.479708	0	2.0846	1
1727	1.92186	1.34572	0.304034	0.700215	0	1.42813	0
1732	1.48536	2.8174	0.308133	1.89678	0	0.52721	0
1734	1.03745	0.858986	0.622467	0.82798	0	1.20776	0
1735	3.08565	1.37268	0.0792647	0.444858	0	2.24791	0
1736	1.04336	1.12299	0.704717	1.07632	0	0.929094	0
1738	1.27447	1.33117	0.74632	1.04449	0	0.957406	0
1740	1.34723	0.92638	0.207311	0.687618	0	1.4543	0
1742	1.17073	1.40232	0.303795	1.19782	0	0.834852	0
1743	0.662135	0.625295	0.705511	0.944362	0	1.05892	0
1744	0.674771	1.0976	0.379031	1.62662	0	0.614771	0
1745	1.03624	1.67504	0.0395335	1.61647	0	0.618632	0
1747	1.50748	0.563936	0.000745471	0.374093	0	2.67313	1
1748	1.29818	0.84823	0.0640117	0.653401	0	1.53045	0
1749	1.61985	0.706718	0.000130031	0.436285	0	2.29208	1
1750	0.89721	0.878493	0.861097	0.979139	0	1.02131	0
1751	0.682123	0.379523	0.000795909	0.556385	0	1.79732	0
1752	0.503972	0.559188	0.642551	1.10956	0	0.901256	0
1753	0.587979	0.341035	0.00452841	0.580013	0	1.7241	0
1754	2.55503	1.1943	0.217132	0.467429	0	2.13936	0
1758	0.406346	0.679491	2.87792e-05	1.6722	0	0.598015	0
1759	0.523499	0.475367	0.755256	0.908057	0	1.10125	0
1760	0.759476	0.52754	0.0960833	0.69461	0	1.43966	0
1761	1.20135	0.804681	0.0574617	0.669812	0	1.49296	0
1762	1.5719	0.943239	0.151836	0.600061	0	1.6665	0
1764	1.03957	1.15778	0.558131	1.11371	0	0.897899	0
1767	1.45606	0.686767	0.000964009	0.47166	0	2.12017	1
1768	1.56667	0.422907	0.000297924	0.269941	0	3.70451	1
1769	2.49628	0.599298	0.269478	0.240076	0	4.16534	0
1772	1.86461	0.38839	3.29329e-09	0.208296	0	4.80086	1
1773	0.663999	2.64375	0.00101658	3.98155	1	0.251158	0
1775	0.688671	0.408652	0.0269066	0.593392	0	1.68523	0
1776	0.355508	0.439861	0.100912	1.23727	0	0.808228	0
1777	0.741611	0.709682	0.814795	0.956946	0	1.04499	0
1779	1.25856	0.772921	0.00976388	0.614133	0	1.62831	0
1780	0.370032	0.321361	0.196578	0.868468	0	1.15145	0
1781	0.781214	0.323472	0.000150281	0.414063	0	2.41509	1
1782	1.04405	0.442017	0.000419443	0.423367	0	2.36202	1
1783	1.43579	0.788812	0.0510465	0.549391	0	1.8202	0
1784	0.850252	0.43984	0.0151811	0.517306	0	1.93309	0
1785	0.361614	0.629347	0.0188931	1.74038	0	0.574587	0
1786	0.648798	0.837216	0.0771921	1.29041	0	0.774947	0
1787	0.739727	0.81689	0.689969	1.10431	0	0.905541	0
1788	1.56797	0.645084	0.0160865	0.411414	0	2.43064	1
1790	0.31688	0.138656	0.00283988	0.437566	0	2.28537	1
1791	0.315992	0.319644	0.961937	1.01156	0	0.988574	0
1792	0.366981	0.2968	0.300439	0.808761	0	1.23646	0
1793	0.264381	1.89548	0.000102283	7.16949	1	0.13948	0
1794	0.569743	0.729285	0.3693	1.28003	0	0.781234	0
1795	2.66434	1.65267	0.363462	0.620291	0	1.61215	0
1796	4.25996	1.12382	0.000270937	0.263809	0	3.79062	1
1797	2.27198	0.542738	0.000168959	0.238883	0	4.18615	1
1798	1.13511	0.829365	0.197771	0.73065	0	1.36864	0
1799	0.942652	0.571988	0.0180386	0.606786	0	1.64803	0
1800	2.71974	2.4217	0.80507	0.890416	0	1.12307	0
1801	2.44396	0.978674	0.0983341	0.400446	0	2.49722	0
1802	1.49754	1.5751	0.774095	1.05179	0	0.950759	0
1803	1.67037	1.2293	0.328898	0.735947	0	1.35879	0
1804	1.45033	0.956142	0.121364	0.65926	0	1.51685	0
1805	0.171816	0.707583	0.196019	4.11825	0	0.242821	0
1806	0.64931	0.563962	0.352961	0.868555	0	1.15134	0
1807	0.857279	0.902633	0.845598	1.05291	0	0.949753	0
1808	1.13201	0.393099	0.000536255	0.347257	0	2.87971	1
1809	2.0056	1.12265	0.0120882	0.55976	0	1.78648	0
1810	1.25278	1.61454	0.13307	1.28876	0	0.775938	0
1811	1.0043	0.23852	0.145792	0.237499	0	4.21055	0
1812	2.58232	0.947677	0.000608737	0.366987	0	2.72489	1
1813	3.95449	1.08622	0.0538417	0.274681	0	3.64059	0
1814	0.252092	0.440973	0.27981	1.74925	0	0.571672	0
1815	0.261269	0.185901	0.206541	0.711533	0	1.40542	0
1817	1.60295	1.20037	0.388344	0.74885	0	1.33538	0
1818	0.285991	0.297111	0.762682	1.03888	0	0.962574	0
1819	0.681401	1.18518	0.11442	1.73933	0	0.574934	0
1820	0.533085	1.07494	0.000459772	2.01646	1	0.49592	0
1821	1.65969	1.27528	0.165463	0.768384	0	1.30143	0
1822	1.15717	1.66508	0.00137088	1.43893	0	0.694961	0
1823	1.23872	0.471081	0.0233285	0.380298	0	2.62952	1
1826	1.15051	0.920118	0.137521	0.79975	0	1.25039	0
1827	0.298004	0.266044	0.564906	0.892752	0	1.12013	0
1828	0.452328	0.645471	0.529796	1.427	0	0.700771	0
1829	0.557847	0.221586	0.000117957	0.397216	0	2.51752	1
1830	0.663721	0.843741	0.0917444	1.27123	0	0.78664	0
1832	1.58373	1.66747	0.868248	1.05288	0	0.949778	0
1833	1.48247	2.137	0.0599013	1.44151	0	0.693717	0
1834	1.80465	2.97675	0.296382	1.64949	0	0.606247	0
1836	3.26601	3.3319	0.969552	1.02017	0	0.980224	0
1837	3.07028	1.14888	0.21274	0.374193	0	2.67242	0
1838	3.52354	2.39632	0.103675	0.680088	0	1.4704	0
1839	NaN	3.47465	NaN	NaN	0	NaN	0
1840	0.507164	0.686459	0.0501162	1.35352	0	0.738812	0
1841	3.49764	1.28073	0.0150598	0.36617	0	2.73097	1
1843	1.23759	1.34863	0.753219	1.08972	0	0.917666	0
1844	1.18901	1.34366	0.227525	1.13006	0	0.884907	0
1845	0.434609	1.61433	0.00138256	3.71445	1	0.269219	0
1846	0.412278	1.90224	0.165287	4.61399	0	0.216732	0
1847	0.739684	0.575334	0.165813	0.77781	0	1.28566	0
1850	1.24657	1.40239	0.728999	1.125	0	0.888887	0
1852	0.897158	1.28013	0.0228482	1.42687	0	0.700832	0
1857	0.572481	0.890669	0.0460314	1.55581	0	0.642754	0
1862	1.02009	1.05664	0.759888	1.03583	0	0.96541	0
1864	0.442199	0.250205	0.0325294	0.565819	0	1.76735	0
1865	0.321861	0.296469	0.749159	0.921109	0	1.08565	0
1866	0.239416	0.383802	0.320784	1.60307	0	0.623802	0
1867	0.21331	0.201752	0.751676	0.945812	0	1.05729	0
1868	1.22734	1.48003	0.237279	1.20588	0	0.829267	0
1869	0.504889	2.78237	0.00300615	5.51086	1	0.18146	0
1871	1.1654	1.32376	0.240541	1.13589	0	0.880368	0
1872	0.973954	1.09086	0.475739	1.12003	0	0.892833	0
1873	1.75442	0.669077	0.0197798	0.381366	0	2.62215	1
1875	1.43235	2.40123	0.0232931	1.67643	0	0.596506	0
1876	1.50134	2.00857	0.396007	1.33786	0	0.747465	0
1879	1.10422	1.62956	0.133244	1.47576	0	0.677617	0
1880	1.30779	0.910146	0.11264	0.695944	0	1.4369	0
1882	0.893105	2.19902	0.00941555	2.46222	1	0.406138	0
1884	1.10341	1.74106	0.0277824	1.57788	0	0.63376	0
1889	1.20404	1.71518	0.0276789	1.42452	0	0.701991	0
1890	1.11818	2.51436	0.00218591	2.24863	1	0.444716	0
1891	1.29212	0.909842	0.575597	0.704149	0	1.42015	0
1892	2.43896	2.01047	0.621156	0.824315	0	1.21313	0
1894	1.18482	1.37464	0.393852	1.16021	0	0.861913	0
1896	0.647478	3.01099	0.0476711	4.65033	1	0.215038	0
1899	1.72028	1.58219	0.736965	0.919727	0	1.08728	0
1900	1.12558	1.62708	0.41068	1.44554	0	0.691783	0
1901	0.995847	1.80352	0.0688069	1.81104	0	0.552168	0
1902	0.868946	1.23676	0.208753	1.42329	0	0.702597	0
1903	1.86221	1.96649	0.871564	1.056	0	0.946972	0
1904	0.732758	0.241397	0.000379133	0.329437	0	3.03549	1
1908	1.21742	1.55984	0.048525	1.28127	0	0.780474	0
1909	0.935692	0.667664	0.0184976	0.713551	0	1.40144	0
1910	1.52292	0.695709	0.158748	0.456826	0	2.18902	0
1913	1.51971	1.43226	0.891324	0.942461	0	1.06105	0
1916	0.541421	0.243749	0.00310578	0.450202	0	2.22123	1
1917	1.67315	1.81574	0.546767	1.08522	0	0.921469	0
1918	3.76209	1.28082	0.0624048	0.340455	0	2.93725	0
1919	0.458057	1.91173	0.0378246	4.17357	1	0.239603	0
1920	0.410425	2.10889	0.00302348	5.13831	1	0.194616	0
1921	0.624505	0.611722	0.907094	0.97953	0	1.0209	0
1922	0.596578	0.898856	0.0205267	1.50669	0	0.663708	0
1923	0.534601	1.02301	0.161523	1.9136	0	0.522574	0
1924	0.829961	1.25596	0.0520003	1.51328	0	0.660817	0
1925	0.699412	2.69801	6.91091e-05	3.85754	1	0.259232	0
1926	0.898608	2.62454	0.0147082	2.92067	1	0.342387	0
1927	0.924011	0.703266	0.198402	0.761101	0	1.31389	0
1928	0.703189	0.319246	0.0735452	0.453998	0	2.20265	0
1929	0.361583	0.416165	0.413819	1.15095	0	0.868844	0
1930	0.368268	0.416258	0.698759	1.13031	0	0.884711	0
1931	0.483841	1.08769	0.49817	2.24802	0	0.444836	0
1933	2.36123	0.425152	0.00704221	0.180056	0	5.55384	1
1934	0.275818	0.267956	0.917004	0.971495	0	1.02934	0
1935	0.991954	0.436422	1.41739e-12	0.439962	0	2.27293	1
1936	1.22812	3.09168	0.00168432	2.51741	1	0.397233	0
1937	0.935851	1.58131	0.0034917	1.68971	0	0.591819	0
1938	1.06142	0.892184	0.307309	0.840559	0	1.18968	0
1939	1.01281	0.455362	9.17115e-05	0.449605	0	2.22418	1
1941	0.693635	1.1904	0.0622806	1.71618	0	0.582689	0
1942	1.08927	0.909511	0.317835	0.834969	0	1.19765	0
1943	2.01656	0.527539	0.00413822	0.261604	0	3.82257	1
1944	0.400773	0.444614	0.415077	1.10939	0	0.901397	0
1945	0.627608	0.194799	0.000895102	0.310383	0	3.22183	1
1946	1.09199	0.342178	7.85622e-05	0.313351	0	3.1913	1
1947	1.32255	0.197242	3.61674e-05	0.149137	0	6.70523	1
1948	1.10573	1.05376	0.809978	0.953006	0	1.04931	0
1949	0.685637	0.289609	0.00175893	0.422394	0	2.36746	1
1950	0.870934	0.394747	5.3153e-05	0.453246	0	2.20631	1
1951	1.03095	0.562179	0.0350597	0.545304	0	1.83384	0
1952	1.18957	0.49316	0.00011298	0.414571	0	2.41213	1
1953	1.45006	0.69422	6.78341e-06	0.478752	0	2.08876	1
1955	2.03432	1.34961	0.323553	0.66342	0	1.50734	0
1958	0.477825	1.2347	1.83402e-07	2.58401	1	0.386996	0
1959	1.03546	0.5925	0.0286211	0.57221	0	1.74761	0
1960	1.07905	0.538151	3.66086e-05	0.498725	0	2.00511	1
1961	0.765614	1.06452	0.00316105	1.39041	0	0.71921	0
1962	1.77192	1.45112	0.481905	0.818953	0	1.22107	0
1963	0.691991	1.13391	0.0692791	1.63863	0	0.610267	0
1965	2.23783	0.461137	1.86675e-05	0.206064	0	4.85286	1
1966	1.70506	0.633335	1.68613e-06	0.371445	0	2.69219	1
1967	1.09296	1.44303	0.0720837	1.3203	0	0.757404	0
1968	3.76135	1.66874	0.0333158	0.443655	0	2.25401	1
1969	1.69288	0.551295	0.0165776	0.325656	0	3.07073	1
1973	1.30969	1.00941	0.439106	0.770726	0	1.29748	0
1975	2.19345	0.81587	0.142828	0.371957	0	2.68848	0
1976	1.28201	1.02649	0.193327	0.800692	0	1.24892	0
1977	2.27917	0.677991	0.000900163	0.297474	0	3.36164	1
1979	0.73948	1.89219	0.00205763	2.55881	1	0.390806	0
1980	0.225906	3.44887	0.00611319	15.2668	1	0.0655016	0
1981	0.604463	2.5625	0.0206703	4.23929	1	0.235888	0
1982	1.3883	0.518733	0.19475	0.373647	0	2.67633	0
1983	0.99357	1.01175	0.928453	1.01829	0	0.982034	0
1985	1.06173	0.800882	0.164737	0.75432	0	1.3257	0
1986	1.35225	0.821147	0.0140134	0.607245	0	1.64678	0
1987	1.14415	1.71888	0.106097	1.50231	0	0.665641	0
1989	0.701673	0.717738	0.8709	1.0229	0	0.977617	0
1990	1.47016	1.16863	0.415844	0.794896	0	1.25803	0
1991	1.90682	0.393104	0.000633707	0.206157	0	4.85068	1
1992	1.64302	1.48518	0.408611	0.903932	0	1.10628	0
1993	1.33556	1.3648	0.960506	1.0219	0	0.978574	0
1994	2.31602	0.522598	0.0792067	0.225645	0	4.43174	0
1995	0.885738	2.39019	0.0659312	2.69853	0	0.370572	0
1996	0.792299	2.9156	0.018315	3.67993	1	0.271744	0
1997	0.815989	2.82842	0.0136898	3.46625	1	0.288496	0
1998	1.04697	0.397581	0.000950829	0.379743	0	2.63336	1
1999	0.555839	0.477087	0.353609	0.858319	0	1.16507	0
2001	1.64439	0.933172	0.00554792	0.567488	0	1.76215	0
2002	1.03728	0.904247	0.496306	0.871748	0	1.14712	0
2003	0.8946	0.379827	2.16659e-09	0.424578	0	2.35528	1
2005	1.67867	2.20598	0.21074	1.31413	0	0.760962	0
2006	1.68384	1.16955	0.161172	0.694571	0	1.43974	0
2007	1.30492	1.29911	0.959441	0.995548	0	1.00447	0
2009	1.4045	1.25594	0.562102	0.894226	0	1.11829	0
2010	1.31452	1.52181	0.345886	1.15769	0	0.863787	0
2011	0.597642	0.877296	0.500495	1.46793	0	0.681232	0
2013	0.514056	0.388677	0.217853	0.756098	0	1.32258	0
2014	0.842061	0.764176	0.512462	0.907506	0	1.10192	0
2016	1.04318	1.31461	0.0111949	1.26019	0	0.79353	0
2017	1.76186	1.69354	0.898786	0.961221	0	1.04034	0
2018	1.00586	1.09726	0.540772	1.09088	0	0.916695	0
2020	1.52746	1.37315	0.461615	0.898973	0	1.11238	0
2022	0.631655	0.503359	0.563709	0.79689	0	1.25488	0
2023	0.481889	0.635439	0.128847	1.31864	0	0.758355	0
2024	0.590928	1.28364	0.0562908	2.17224	0	0.460354	0
2025	0.339002	0.340222	0.979197	1.0036	0	0.996414	0
2026	0.489585	1.37246	1.36243e-14	2.80332	1	0.35672	0
2027	0.913917	3.49147	0.00419602	3.82033	1	0.261757	0
2029	1.29606	1.31867	0.909661	1.01744	0	0.982855	0
2030	1.37873	1.51773	0.700154	1.10082	0	0.908414	0
2031	1.21707	1.22105	0.983082	1.00328	0	0.996735	0
2032	1.06172	1.67531	0.00662312	1.57792	0	0.633746	0
2034	0.88211	0.278058	3.07804e-05	0.31522	0	3.17239	1
2035	1.61757	1.13255	0.204847	0.700157	0	1.42825	0
2036	0.699015	0.48294	0.234994	0.690887	0	1.44741	0
2037	0.609379	0.541835	0.530004	0.88916	0	1.12466	0
2038	1.04799	0.825979	0.406129	0.788159	0	1.26878	0
2039	0.797701	0.841939	0.756379	1.05546	0	0.947458	0
2040	0.710488	0.843398	0.373023	1.18707	0	0.842411	0
2041	0.8373	0.326721	0.000273576	0.390208	0	2.56273	1
2042	0.981523	0.782832	0.0427656	0.797569	0	1.25381	0
2044	0.886616	1.19222	0.0868096	1.34469	0	0.743668	0
2045	2.30987	0.718675	7.23908e-06	0.311133	0	3.21406	1
2046	1.10209	2.65545	0.00711164	2.40946	1	0.41503	0
2047	0.55573	0.530039	0.925819	0.95377	0	1.04847	0
2048	0.458152	0.541348	0.272515	1.18159	0	0.846317	0
2049	0.444213	0.785522	0.103025	1.76835	0	0.5655	0
2050	0.432971	0.454257	0.932239	1.04916	0	0.95314	0
2051	0.476059	0.294556	0.0077991	0.618739	0	1.61619	0
2052	0.563584	0.447869	0.249245	0.79468	0	1.25837	0
2053	0.677736	0.565379	0.225686	0.834217	0	1.19873	0
2054	1.10791	0.623132	0.00110627	0.562441	0	1.77796	0
2055	2.78435	1.22674	0.000509761	0.440585	0	2.26971	1
2056	2.03918	1.20697	0.00325396	0.591892	0	1.6895	0
2057	0.737313	0.433961	0.0732285	0.588571	0	1.69903	0
2058	0.291941	0.263427	0.714677	0.902328	0	1.10824	0
2059	0.348341	0.432851	0.344097	1.24261	0	0.804761	0
2060	0.469027	0.526784	0.587152	1.12314	0	0.890358	0
2061	0.397724	0.227615	0.0114928	0.572295	0	1.74735	0
2062	1.43037	1.38504	0.838593	0.968304	0	1.03273	0
2064	0.772537	0.517012	0.000908376	0.66924	0	1.49423	0
2065	2.43345	2.3646	0.899574	0.97171	0	1.02911	0
2066	0.787981	0.585491	0.0688203	0.743026	0	1.34585	0
2067	1.20096	0.36215	0.0799992	0.301552	0	3.31618	0
2069	0.711203	0.593738	0.364097	0.834836	0	1.19784	0
2070	0.423844	0.790072	0.00011829	1.86406	0	0.536462	0
2071	0.96181	1.02662	0.615621	1.06738	0	0.936874	0
2072	0.246448	0.529243	0.262022	2.14748	0	0.465661	0
2073	0.347417	0.387112	0.404528	1.11426	0	0.897459	0
2074	0.901908	0.46796	0.0307627	0.518855	0	1.92732	0
2076	0.681044	0.498118	0.00472447	0.731404	0	1.36723	0
2077	1.1025	0.253693	1.10549e-08	0.230107	0	4.34581	1
2078	1.60255	0.172082	0.223471	0.10738	0	9.3127	0
2079	1.87921	0.223288	0.000435836	0.11882	0	8.41608	1
2080	0.790188	0.970797	0.571032	1.22856	0	0.813958	0
2081	1.34392	0.450734	3.98001e-05	0.335389	0	2.98161	1
2082	1.31658	0.308722	1.37373e-10	0.234489	0	4.2646	1
2084	0.569961	0.56894	0.991769	0.998207	0	1.0018	0
2085	0.799556	0.567382	0.0202479	0.709622	0	1.4092	0
2086	0.520289	0.492387	0.772161	0.946372	0	1.05667	0
2087	0.424786	0.504005	0.47398	1.18649	0	0.842821	0
2088	0.47651	0.445101	0.791105	0.934085	0	1.07057	0
2091	1.197	0.999394	0.0765424	0.834914	0	1.19773	0
2092	0.977575	0.44057	0.00024757	0.450676	0	2.21889	1
2093	0.886867	0.439599	0.0157094	0.495677	0	2.01744	1
2094	1.04765	0.797111	0.0133367	0.760853	0	1.31431	0
2095	1.40049	0.759372	0.0023218	0.542219	0	1.84427	0
2096	1.44326	0.706158	2.55842e-05	0.489279	0	2.04383	1
2097	2.08948	0.997116	0.026207	0.477207	0	2.09553	1
2098	1.3633	0.467153	0.0134092	0.342663	0	2.91832	1
2099	0.910971	1.54199	0.227371	1.69269	0	0.590776	0
2100	0.624792	0.450026	0.0837363	0.720281	0	1.38835	0
2101	0.862352	0.521024	0.000380382	0.60419	0	1.65511	0
2102	2.22344	1.08445	0.0139042	0.487735	0	2.05029	1
2103	1.75483	1.44999	0.382571	0.826284	0	1.21024	0
2104	0.874132	1.52302	0.176915	1.74233	0	0.573945	0
2105	1.14959	0.426583	0.0149294	0.371073	0	2.69489	1
2107	0.882515	0.790229	0.595895	0.895428	0	1.11678	0
2110	0.317079	0.322226	0.88683	1.01623	0	0.984027	0
2111	0.361823	0.290815	0.0434014	0.803751	0	1.24417	0
2112	1.00248	0.8701	0.555756	0.867949	0	1.15214	0
2114	0.41911	1.59506	0.0948715	3.80583	0	0.262755	0
2115	1.21575	0.297682	3.09702e-05	0.244856	0	4.08404	1
2116	0.452795	0.423844	0.719014	0.936061	0	1.06831	0
2117	1.07942	0.957208	0.451392	0.886782	0	1.12767	0
2121	1.30564	1.00995	0.0912529	0.773527	0	1.29278	0
2122	1.21835	0.34781	0.00084639	0.285477	0	3.50291	1
2123	2.75017	1.04438	1.24961e-05	0.37975	0	2.63331	1
2124	1.73537	1.74625	0.97697	1.00627	0	0.993768	0
2125	1.21811	0.978054	0.239454	0.802925	0	1.24545	0
2126	2.04556	0.322263	0.00012045	0.157543	0	6.34749	1
2127	3.80801	0.777016	1.24408e-07	0.204048	0	4.90082	1
2128	1.04342	1.32819	0.0475099	1.27292	0	0.785597	0
2129	0.473856	0.268191	0.00898471	0.565976	0	1.76686	0
2130	1.03265	1.5339	0.0999479	1.4854	0	0.673218	0
2131	0.62375	0.742624	0.188882	1.19058	0	0.839927	0
2133	1.06284	0.989149	0.554082	0.930668	0	1.0745	0
2134	0.660993	0.940013	0.0612467	1.42212	0	0.703174	0
2135	1.09615	1.48533	0.0323338	1.35503	0	0.737988	0
2136	0.293594	0.307501	0.845069	1.04737	0	0.954775	0
2137	1.70904	0.646054	6.91306e-05	0.378022	0	2.64535	1
2138	2.2999	0.698	0.12011	0.303491	0	3.29499	0
2140	1.58296	0.378446	0.0679078	0.239075	0	4.18278	0
2141	1.07244	0.917736	0.244227	0.855747	0	1.16857	0
2144	1.48422	1.2414	0.409189	0.836402	0	1.1956	0
2145	1.06947	1.64739	0.0103703	1.54038	0	0.64919	0
2146	1.11378	1.90011	0.0368871	1.706	0	0.586165	0
2147	1.54513	0.432671	1.01749e-06	0.280022	0	3.57115	1
2148	0.259213	0.411295	0.0366908	1.5867	0	0.630237	0
2149	0.255769	0.189889	0.0896817	0.742426	0	1.34693	0
2150	0.158635	0.249699	0.0435213	1.57405	0	0.635305	0
2151	0.265178	0.268232	0.978741	1.01152	0	0.988615	0
2152	2.74588	0.645096	0.0099949	0.234932	0	4.25654	1
2154	0.348377	0.195597	0.00416063	0.561452	0	1.7811	0
2155	0.255936	0.303355	0.351201	1.18528	0	0.843685	0
2156	0.279366	0.199274	0.145414	0.713305	0	1.40192	0
2157	1.20897	0.495488	6.25272e-09	0.409842	0	2.43996	1
2158	0.830935	0.546858	0.0475137	0.658124	0	1.51947	0
2159	1.85267	3.37338	0.468388	1.82082	0	0.549203	0
2160	1.68182	1.92555	0.512017	1.14492	0	0.873424	0
2161	1.36187	1.09102	0.478198	0.801116	0	1.24826	0
2162	0.769782	0.562361	0.0967827	0.730545	0	1.36884	0
2164	1.02309	0.828137	0.128039	0.809449	0	1.23541	0
2165	1.01524	0.80498	0.282374	0.792894	0	1.2612	0
2166	1.73223	1.12275	0.0227462	0.648151	0	1.54285	0
2167	2.23921	1.17838	0.193209	0.526249	0	1.90024	0
2168	4.0935	1.35447	1.21773e-05	0.330882	0	3.02222	1
2169	0.589706	0.515315	0.565331	0.873852	0	1.14436	0
2170	0.303515	0.292162	0.838028	0.962595	0	1.03886	0
2171	0.39503	0.392245	0.97141	0.992951	0	1.0071	0
2172	1.13113	0.463126	0.0044083	0.409436	0	2.44239	1
2175	0.438556	0.410178	0.745214	0.935292	0	1.06919	0
2176	0.611396	1.27648	0.000323122	2.08781	1	0.478971	0
2178	0.688703	1.76665	0.000764078	2.56518	1	0.389836	0
2179	1.00041	0.444836	1.86605e-05	0.444653	0	2.24895	1
2180	1.0241	0.308258	1.54133e-13	0.301003	0	3.32223	1
2181	0.888091	0.527709	0.00634363	0.594206	0	1.68292	0
2182	0.648697	0.414337	0.0548381	0.638722	0	1.56563	0
2183	0.806421	2.22145	1.56366e-08	2.75471	1	0.363015	0
2185	0.557712	0.433753	0.385003	0.777737	0	1.28578	0
2186	1.70503	1.03914	0.0902405	0.609455	0	1.64081	0
2187	1.16005	0.99841	0.426981	0.860658	0	1.1619	0
2188	1.57921	1.96078	0.565063	1.24162	0	0.805398	0
2190	0.935292	1.2625	0.160741	1.34984	0	0.740828	0
2191	1.28785	1.54082	0.236994	1.19643	0	0.83582	0
2192	1.2645	1.61053	0.0811763	1.27365	0	0.785146	0
2193	0.531068	0.586824	0.544461	1.10499	0	0.904986	0
2194	0.705572	1.01192	0.0787277	1.43418	0	0.697264	0
2195	2.75411	0.617706	0.00662422	0.224285	0	4.45861	1
2196	0.714049	0.297997	0.00298448	0.417334	0	2.39616	1
2197	0.400695	0.275799	0.118711	0.688302	0	1.45285	0
2198	0.445351	0.300304	0.0051998	0.674308	0	1.483	0
2199	1.777	2.69082	0.182086	1.51426	0	0.660391	0
2201	1.10979	1.8	0.350008	1.62193	0	0.616551	0
2202	1.48947	0.985512	0.0926471	0.661655	0	1.51136	0
2205	6.10304	1.45865	2.47241e-07	0.239004	0	4.18404	1
2207	1.8428	0.855015	0.0379322	0.463975	0	2.15529	1
2208	1.36745	1.91649	0.337974	1.40151	0	0.713516	0
2209	1.09229	2.44245	0.145247	2.23609	0	0.44721	0
2210	0.433702	0.525774	0.349183	1.21229	0	0.824883	0
2211	1.20431	0.281275	0.00234589	0.233556	0	4.28162	1
2212	4.21798	1.01248	0.00333455	0.240039	0	4.16599	1
2213	1.6592	1.49199	0.0135276	0.899223	0	1.11207	0
2214	2.01132	1.30262	0.0873341	0.647643	0	1.54406	0
2215	1.76584	1.0349	0.00246673	0.586066	0	1.70629	0
2219	4.49986	0.869738	0.00245018	0.193281	0	5.17381	1
2220	1.57085	1.1247	0.000616728	0.715982	0	1.39668	0
2222	1.28428	1.09175	0.516711	0.85009	0	1.17635	0
2223	0.595978	0.796479	0.0852359	1.33642	0	0.748266	0
2224	0.473719	0.53871	0.585932	1.13719	0	0.879357	0
2225	0.769712	0.589979	0.345332	0.766493	0	1.30464	0
2227	0.161431	0.254941	0.541295	1.57926	0	0.633209	0
2228	1.16102	1.09473	0.788964	0.942908	0	1.06055	0
2229	0.483109	0.537248	0.74123	1.11207	0	0.899228	0
2230	1.20953	0.848612	0.157483	0.701603	0	1.42531	0
2231	1.16801	0.712686	0.0227423	0.610169	0	1.63889	0
2232	1.55832	0.472412	1.40306e-05	0.303154	0	3.29865	1
2233	1.08144	1.09333	0.950118	1.01099	0	0.989131	0
2235	0.799393	2.51381	0.337727	3.14465	0	0.318001	0
2236	0.891093	2.36273	0.0892899	2.65149	0	0.377146	0
2237	1.32446	2.90847	0.171758	2.19597	0	0.455381	0
2238	0.784152	1.11819	0.0731999	1.42599	0	0.701267	0
2241	1.02979	0.946777	0.468817	0.91939	0	1.08768	0
2243	0.529255	1.04472	0.104061	1.97395	0	0.506598	0
2244	1.68429	0.976901	0.00289016	0.580009	0	1.72411	0
2245	3.70432	1.54892	0.0626133	0.418139	0	2.39155	0
2246	1.03105	1.17972	0.448727	1.14419	0	0.873981	0
2249	2.59309	1.33249	0.462465	0.513862	0	1.94605	0
2253	1.96268	1.16202	0.179218	0.592058	0	1.68902	0
2254	0.745748	1.06971	0.053681	1.43441	0	0.697151	0
2255	1.4366	1.41825	0.956642	0.987224	0	1.01294	0
2256	0.324511	1.0034	0.000344528	3.09204	1	0.323412	0
2257	0.672138	0.889103	0.103956	1.3228	0	0.755974	0
2258	1.26949	1.26574	0.989046	0.99704	0	1.00297	0
2259	1.25616	0.980309	0.0176214	0.780401	0	1.28139	0
2260	1.53252	1.76378	0.376129	1.1509	0	0.868886	0
2261	1.20118	0.919584	0.360584	0.765569	0	1.30622	0
2262	0.868493	0.523427	0.0860178	0.602684	0	1.65925	0
2263	1.11864	0.668202	0.0108572	0.597335	0	1.6741	0
2264	1.86414	1.05804	0.021034	0.567575	0	1.76188	0
2265	0.999674	2.54232	0.35518	2.54315	0	0.393213	0
2266	0.378035	0.243246	0.084696	0.643448	0	1.55413	0
2267	0.419861	1.92578	0.0295804	4.58672	1	0.218021	0
2269	1.01556	0.78423	0.371559	0.772218	0	1.29497	0
2272	0.622584	1.13553	0.00282985	1.82391	0	0.548274	0
2273	0.800748	1.36773	0.0038846	1.70807	0	0.585458	0
2274	1.19691	1.07843	0.254026	0.901015	0	1.10986	0
2275	0.403469	0.332668	0.382108	0.824521	0	1.21283	0
2276	0.63958	0.424928	0.0894339	0.664386	0	1.50515	0
2277	0.265209	0.390416	0.291365	1.47211	0	0.679299	0
2278	0.403233	0.36112	0.645409	0.895562	0	1.11662	0
2279	1.14071	0.47469	0.00176116	0.416137	0	2.40305	1
2280	0.880458	0.76961	0.520312	0.874102	0	1.14403	0
2281	0.413407	0.312625	0.296302	0.756216	0	1.32237	0
2283	0.717193	0.948722	0.293322	1.32283	0	0.755957	0
2284	1.13618	0.933189	0.0930888	0.821342	0	1.21752	0
2292	0.843786	0.8954	0.914377	1.06117	0	0.942357	0
2293	1.73503	2.28795	0.33829	1.31868	0	0.758336	0
2294	1.43375	1.62444	0.35217	1.133	0	0.882615	0
2295	0.728215	2.42971	0.00231101	3.33653	1	0.299713	0
2296	1.13623	1.22681	0.794062	1.07971	0	0.926172	0
2297	0.395369	0.419783	0.724883	1.06175	0	0.94184	0
2298	2.70715	1.28536	0.0502825	0.474803	0	2.10614	0
2299	0.726102	0.453589	0.0030184	0.62469	0	1.60079	0
2300	0.558261	0.359024	0.00683263	0.643113	0	1.55494	0
2301	0.58247	0.468326	0.259139	0.804035	0	1.24373	0
2303	0.471528	0.471056	0.998691	0.998998	0	1.001	0
2305	0.73089	0.975567	0.416862	1.33476	0	0.749196	0
2308	0.563828	1.02295	0.143525	1.81429	0	0.551179	0
2309	1.28559	1.12077	0.517457	0.871792	0	1.14706	0
2310	0.443818	2.98583	0.00084302	6.7276	1	0.148641	0
2311	1.98544	1.9157	0.781733	0.964875	0	1.0364	0
2312	1.94561	1.6301	0.241467	0.837837	0	1.19355	0
2313	1.55573	1.46419	0.692346	0.941155	0	1.06252	0
2314	0.698016	0.626894	0.710676	0.898109	0	1.11345	0
2315	0.693216	0.854383	0.385432	1.23249	0	0.811365	0
2316	1.32587	0.88509	0.237353	0.667553	0	1.49801	0
2318	1.6563	0.983647	0.0435104	0.593881	0	1.68384	0
2319	1.34212	0.921377	0.0377936	0.686508	0	1.45665	0
2321	0.767176	0.847031	0.660832	1.10409	0	0.905724	0
2322	0.883773	1.27937	0.215823	1.44763	0	0.690786	0
2323	0.99125	1.00297	0.953862	1.01182	0	0.988316	0
2324	1.24417	1.13306	0.452781	0.910696	0	1.09806	0
2325	0.900086	1.15761	0.29453	1.28611	0	0.777537	0
2326	0.573553	0.697449	0.707431	1.21602	0	0.822358	0
2327	3.34608	1.62136	0.137601	0.484555	0	2.06375	0
2328	0.259735	0.271633	0.826766	1.04581	0	0.956198	0
2330	0.875802	1.69196	0.000319354	1.9319	0	0.517624	0
2331	1.03266	0.515642	0.00550092	0.499332	0	2.00268	1
2334	0.925927	0.829572	0.589404	0.895936	0	1.11615	0
2335	0.771164	0.835476	0.601043	1.0834	0	0.923023	0
2336	0.528479	0.54859	0.830529	1.03805	0	0.963342	0
2337	1.8252	0.463718	6.30929e-06	0.254064	0	3.93601	1
2338	1.80197	0.945623	0.00477918	0.524773	0	1.90559	0
2339	0.868536	0.971723	0.578031	1.11881	0	0.89381	0
2340	0.850924	0.679244	0.306779	0.798244	0	1.25275	0
2341	0.282002	0.593023	0.00545284	2.1029	1	0.475534	0
2343	0.716314	1.24253	0.00325482	1.73462	0	0.576496	0
2344	1.03324	1.42304	0.0706532	1.37726	0	0.726081	0
2345	1.192	0.886621	0.147766	0.743807	0	1.34443	0
2346	1.00496	0.702388	0.189251	0.698918	0	1.43078	0
2347	0.532609	1.02172	0.00209747	1.91833	0	0.521286	0
2348	1.26482	1.5408	0.198351	1.2182	0	0.820886	0
2349	1.02219	2.62706	0.00297642	2.57003	1	0.389101	0
2351	0.735521	0.67623	0.836341	0.919389	0	1.08768	0
2353	1.2794	0.705532	0.0360099	0.551457	0	1.81338	0
2354	2.12315	0.975436	0.362839	0.459428	0	2.17662	0
2356	0.999235	1.2395	0.149311	1.24045	0	0.806161	0
2357	1.02436	0.600937	0.00147357	0.586647	0	1.7046	0
2360	0.794214	2.10792	0.00933561	2.6541	1	0.376776	0
2361	0.841083	1.41497	0.0890203	1.68232	0	0.594416	0
2362	1.14954	1.16289	0.897923	1.01161	0	0.988526	0
2363	0.604071	1.048	0.000275321	1.73489	0	0.576404	0
2364	1.04205	1.60646	0.183582	1.54164	0	0.648661	0
2365	1.34378	2.21684	0.127537	1.6497	0	0.60617	0
2366	0.783569	0.552055	0.0356168	0.704539	0	1.41937	0
2367	2.41452	0.781085	0.00239215	0.323495	0	3.09124	1
2368	2.61727	0.64954	0.0027495	0.248174	0	4.02943	1
2369	0.929037	0.441246	0.00685775	0.47495	0	2.10548	1
2370	1.24243	0.451589	0.000132663	0.363472	0	2.75124	1
2371	1.00165	1.7285	0.000247305	1.72565	0	0.579491	0
2372	0.750535	0.629236	0.654718	0.838384	0	1.19277	0
2373	0.577963	0.795413	0.00730077	1.37623	0	0.726621	0
2374	0.704236	1.45176	0.000407402	2.06146	1	0.485093	0
2375	0.399801	0.325482	0.138738	0.81411	0	1.22833	0
2376	0.968819	0.475436	4.98803e-06	0.490737	0	2.03775	1
2380	1.17676	0.497589	0.000837488	0.422846	0	2.36493	1
2381	2.5258	1.2519	0.043934	0.495646	0	2.01757	1
2382	5.17967	0.915239	0.148729	0.176699	0	5.65936	0
2383	2.73672	1.32113	0.00186308	0.482743	0	2.0715	1
2384	1.94189	0.552999	0.0106404	0.284774	0	3.51156	1
2386	0.658789	0.494615	0.0612297	0.750793	0	1.33192	0
2387	0.302415	0.598826	0.0109402	1.98015	0	0.505013	0
2388	0.159612	0.386543	0.00104337	2.42176	1	0.412922	0
2389	0.109623	0.110368	NaN	1.00679	0	0.993253	0
2390	0.189456	0.184665	0.840986	0.974715	0	1.02594	0
2392	2.2365	1.8323	0.475838	0.819269	0	1.2206	0
2393	1.61789	1.34657	0.499854	0.832301	0	1.20149	0
2394	0.760537	1.69717	0.035998	2.23154	1	0.448122	0
2395	1.15308	1.07378	0.715552	0.931225	0	1.07385	0
2396	1.30491	1.25641	0.902623	0.962832	0	1.0386	0
2397	1.73166	1.4494	0.454631	0.836999	0	1.19474	0
2398	2.06323	1.03924	3.5443e-05	0.503697	0	1.98532	0
2402	2.18513	1.67809	0.817154	0.767959	0	1.30215	0
2408	1.49488	1.56746	0.828022	1.04855	0	0.953699	0
2409	0.699323	0.538489	0.0434161	0.770014	0	1.29868	0
2411	1.09617	2.01828	0.201603	1.8412	0	0.543123	0
2412	0.440248	2.03934	0.0225467	4.63227	1	0.215877	0
2413	2.20754	0.474505	0.133231	0.214947	0	4.6523	0
2414	1.01915	1.56886	0.0225677	1.53938	0	0.649613	0
2416	1.14792	1.21313	0.68151	1.05681	0	0.946247	0
2419	1.67131	1.29891	0.232803	0.77718	0	1.2867	0
2420	1.25806	1.34435	0.745564	1.06858	0	0.935818	0
2421	1.32539	1.24953	0.693474	0.942765	0	1.06071	0
2423	1.12405	0.95649	0.666965	0.850935	0	1.17518	0
2425	1.87012	1.9287	0.937863	1.03132	0	0.969628	0
2426	0.942479	2.28377	0.00265661	2.42315	1	0.412686	0
2430	0.99792	0.960827	0.789349	0.962829	0	1.03861	0
2431	1.15609	1.55752	0.0181661	1.34723	0	0.742265	0
2433	1.05019	1.89378	0.0495714	1.80327	0	0.554548	0
2434	1.5605	1.78745	0.368782	1.14544	0	0.873027	0
2435	4.33164	2.01173	0.00286785	0.464427	0	2.15319	1
2436	1.14023	1.25908	0.644158	1.10423	0	0.905605	0
2437	1.23079	1.5584	0.147939	1.26618	0	0.789778	0
2439	2.382	1.11949	0.258844	0.469978	0	2.12776	0
2440	0.764416	1.78904	0.000356892	2.3404	1	0.427277	0
2442	0.914754	0.706295	0.489698	0.772114	0	1.29514	0
2443	1.21748	1.45373	0.263695	1.19405	0	0.837486	0
2444	0.895366	0.849542	0.784348	0.948821	0	1.05394	0
2445	5.14741	0.672749	0.00100357	0.130697	0	7.65131	1
2447	1.84405	1.00399	0.00475198	0.544447	0	1.83673	0
2448	1.26604	0.505242	1.65295e-09	0.399072	0	2.50581	1
2450	1.15467	1.35564	0.18217	1.17405	0	0.851751	0
2452	1.68941	1.7086	0.944119	1.01136	0	0.988767	0
2454	1.00052	1.75262	0.00118369	1.75171	0	0.570872	0
2455	1.26102	1.31505	0.774398	1.04285	0	0.958915	0
2458	0.40439	0.237227	0.0614322	0.586628	0	1.70466	0
2460	0.358926	0.363478	0.960916	1.01268	0	0.987478	0
2461	1.22275	1.04565	0.506899	0.855161	0	1.16937	0
2462	0.514639	0.538896	0.708576	1.04713	0	0.954988	0
2463	0.809163	0.758897	0.672053	0.937879	0	1.06624	0
2464	0.893631	1.17283	0.129296	1.31244	0	0.761941	0
2465	2.60443	1.35889	6.75891e-05	0.52176	0	1.91659	0
2468	0.899834	0.632083	0.00660558	0.702444	0	1.4236	0
2469	1.65368	1.49924	0.681511	0.906613	0	1.10301	0
2470	1.39134	1.78445	0.188693	1.28254	0	0.779702	0
2474	1.48202	1.51158	0.914818	1.01994	0	0.980447	0
2475	0.879317	0.595033	0.0398231	0.676698	0	1.47776	0
2476	1.844	1.52256	0.729596	0.825683	0	1.21112	0
2478	0.778079	0.355124	0.000839148	0.456411	0	2.19101	1
2479	1.53082	1.38378	0.652476	0.903949	0	1.10626	0
2481	0.361059	0.723197	0.00864587	2.00299	1	0.499255	0
2485	0.832701	0.812895	0.886084	0.976214	0	1.02437	0
2486	1.09012	1.15124	0.633661	1.05607	0	0.946909	0
2489	0.137	1.75335	0.0148761	12.7982	1	0.0781363	0
2490	0.969312	0.954528	0.936848	0.984748	0	1.01549	0
2491	1.86577	0.99303	0.01861	0.532235	0	1.87887	0
2492	1.00225	0.713132	0.260561	0.711532	0	1.40542	0
2493	1.14734	1.16081	0.952159	1.01174	0	0.988396	0
2494	2.18962	1.86308	0.575134	0.850871	0	1.17527	0
2495	1.08069	1.25441	0.256534	1.16075	0	0.86151	0
2496	1.41001	1.56667	0.609798	1.11111	0	0.900004	0
2497	0.54893	0.564733	0.867441	1.02879	0	0.972018	0
2498	1.08963	1.06401	0.882896	0.976493	0	1.02407	0
2501	1.28146	1.39646	0.661321	1.08974	0	0.917653	0
2504	0.316591	0.246474	0.164699	0.778524	0	1.28448	0
2505	0.365838	2.53085	0.000149994	6.91795	1	0.144551	0
2506	0.535115	2.99905	4.04871e-05	5.60449	1	0.178428	0
2507	0.777302	2.21927	0.00298397	2.8551	1	0.350251	0
2508	0.543035	0.846692	0.274682	1.55918	0	0.641361	0
2509	0.740526	0.420914	0.000373856	0.568398	0	1.75933	0
2510	0.740729	0.431607	0.00895946	0.582679	0	1.71621	0
2512	0.887017	1.12582	0.574772	1.26923	0	0.787882	0
2513	2.39856	1.76636	0.135337	0.736426	0	1.35791	0
2514	1.75375	1.2225	0.213043	0.697078	0	1.43456	0
2516	1.24266	1.25734	0.947236	1.01182	0	0.988322	0
2518	1.68196	1.34212	0.0879779	0.797955	0	1.2532	0
2519	1.56989	2.41256	0.00781024	1.53677	0	0.650717	0
2521	2.32339	1.4132	0.177957	0.608248	0	1.64407	0
2522	1.90141	1.81041	0.796726	0.952141	0	1.05026	0
2523	1.04309	1.66928	0.147709	1.60032	0	0.624875	0
2524	1.88735	2.55713	0.0383115	1.35488	0	0.738074	0
2525	3.5156	1.30257	0.000436306	0.370511	0	2.69897	1
2526	1.8481	1.71702	0.741405	0.929074	0	1.07634	0
2527	2.71421	2.46131	0.814615	0.906825	0	1.10275	0
2528	2.37935	1.6828	0.0615306	0.70725	0	1.41393	0
2529	1.4231	2.0136	0.673151	1.41494	0	0.706743	0
2530	2.99536	1.42846	0.350841	0.476891	0	2.09691	0
2532	1.31358	0.633281	0.000702983	0.482101	0	2.07425	1
2533	0.732863	0.567773	0.339255	0.774733	0	1.29077	0
2534	0.448576	0.4707	0.786091	1.04932	0	0.952997	0
2535	0.337813	0.327393	0.89921	0.969154	0	1.03183	0
2536	1.15792	1.33813	0.23708	1.15563	0	0.865331	0
2537	0.740444	3.16842	0.0485448	4.27908	1	0.233695	0
2538	0.863148	1.18524	0.338729	1.37315	0	0.72825	0
2539	0.985063	0.398087	0.000461781	0.404123	0	2.47449	1
2540	1.02447	1.26004	0.0599018	1.22994	0	0.81305	0
2541	0.835225	1.84159	0.00123761	2.20491	1	0.453534	0
2542	1.8507	1.37524	0.153169	0.743093	0	1.34573	0
2543	1.18406	1.28147	0.692239	1.08227	0	0.923983	0
2544	1.19014	1.08208	0.613442	0.90921	0	1.09986	0
2545	1.31028	0.961982	0.00936191	0.734182	0	1.36206	0
2546	0.69507	0.652767	0.644742	0.939138	0	1.06481	0
2549	1.24843	1.08136	0.192486	0.866178	0	1.1545	0
2550	4.08415	1.55897	0.0142752	0.381713	0	2.61977	1
2551	1.37254	0.994315	0.426648	0.724434	0	1.38039	0
2552	0.797806	0.953239	0.319251	1.19482	0	0.836943	0
2553	0.514915	0.520486	0.964161	1.01082	0	0.989296	0
2554	0.728308	0.879598	0.259329	1.20773	0	0.828001	0
2555	0.711792	1.28682	0.00913533	1.80785	0	0.553142	0
2556	0.465284	0.963211	0.0289698	2.07016	1	0.483055	0
2557	0.473455	0.592084	0.119949	1.25056	0	0.799641	0
2558	1.03491	0.98256	0.699132	0.949415	0	1.05328	0
2559	1.39584	0.694815	0.00019505	0.497775	0	2.00894	1
2561	0.7077	1.09874	0.00420249	1.55255	0	0.644103	0
2562	1.38715	0.46409	8.9626e-06	0.334564	0	2.98896	1
2563	0.321869	0.218628	0.563433	0.679247	0	1.47222	0
2564	0.783743	0.390705	0.00745226	0.498512	0	2.00597	1
2565	0.337327	1.7543	0.0655654	5.20057	0	0.192286	0
2566	0.497467	1.00018	3.22016e-05	2.01054	1	0.497378	0
2567	1.76706	1.45541	0.108764	0.823634	0	1.21413	0
2568	1.08609	1.50952	0.32217	1.38986	0	0.719495	0
2569	2.76764	1.20494	0.0433192	0.435365	0	2.29692	1
2570	3.03178	1.21001	0.017989	0.399111	0	2.50557	1
2571	0.801544	0.491393	3.37704e-06	0.613057	0	1.63117	0
2572	2.35971	1.38104	0.0578145	0.585256	0	1.70865	0
2574	1.57773	0.405272	0.00130224	0.25687	0	3.89303	1
2575	2.23487	0.325629	0.025825	0.145704	0	6.86323	1
2576	1.65499	0.541348	0.0317364	0.3271	0	3.05717	1
2577	4.19952	0.508797	0.00547258	0.121156	0	8.25383	1
2578	0.505802	0.440176	0.254592	0.870254	0	1.14909	0
2579	0.662349	0.33168	0.170302	0.500764	0	1.99695	0
2580	0.445353	0.255253	0.126958	0.573148	0	1.74475	0
2581	0.626385	0.381125	0.0233048	0.608451	0	1.64352	0
2582	1.33481	0.858072	0.0476109	0.642842	0	1.55559	0
2584	2.68394	1.38854	0.113149	0.517351	0	1.93292	0
2585	1.15588	1.03241	0.614173	0.893179	0	1.1196	0
2586	2.27181	1.87037	0.409218	0.823294	0	1.21463	0
2587	1.12566	0.781264	0.0188582	0.694052	0	1.44081	0
2588	1.27269	1.71029	0.00672769	1.34384	0	0.744138	0
2589	0.87983	0.553298	4.04911e-05	0.62887	0	1.59015	0
2590	0.658364	0.483919	0.00444415	0.735033	0	1.36048	0
2592	0.709257	0.283996	7.7762e-09	0.400414	0	2.49741	1
2593	0.771241	0.442174	0.0150477	0.573327	0	1.7442	0
2594	0.872359	0.329358	2.12589e-09	0.377549	0	2.64867	1
2595	0.362296	2.26503	2.39904e-07	6.25188	1	0.159952	0
2596	0.92276	0.701817	0.40125	0.760563	0	1.31482	0
2597	0.219331	0.24557	0.713179	1.11963	0	0.893151	0
2598	0.717383	0.995541	0.191934	1.38774	0	0.720596	0
2599	0.746273	0.275817	2.68695e-09	0.369593	0	2.70568	1
2600	1.95272	0.439257	0.000770861	0.224946	0	4.44551	1
2601	0.808059	0.836566	0.897503	1.03528	0	0.965925	0
2602	1.16283	1.42618	0.209954	1.22647	0	0.815347	0
2604	0.818584	1.22986	0.0779143	1.50243	0	0.665591	0
2606	0.503242	0.419932	0.0754943	0.834453	0	1.19839	0
2609	0.99336	1.66926	0.036461	1.68042	0	0.595091	0
2610	0.689715	0.751456	0.66741	1.08952	0	0.917838	0
2611	0.769228	0.335217	0.0207829	0.435784	0	2.29472	1
2612	0.346849	0.268607	0.318787	0.77442	0	1.29129	0
2613	0.804324	0.568334	0.154955	0.706598	0	1.41523	0
2614	0.870776	0.34105	5.69439e-06	0.391662	0	2.55322	1
2615	0.349645	0.305754	0.146426	0.874469	0	1.14355	0
2616	1.39287	0.477342	1.71237e-05	0.342703	0	2.91798	1
2617	2.35374	0.504929	1.22611e-16	0.214522	0	4.66153	1
2618	2.50732	0.955362	0.000202419	0.381028	0	2.62448	1
2619	2.59061	0.877907	0.000188707	0.33888	0	2.9509	1
2620	0.279943	0.27071	0.780565	0.967019	0	1.03411	0
2621	3.74852	1.10895	0.113036	0.295836	0	3.38025	0
2622	0.445284	1.06548	6.63696e-05	2.39282	1	0.417917	0
2623	3.59856	0.628078	0.215764	0.174536	0	5.72949	0
2624	1.4695	0.664568	0.000180147	0.452241	0	2.21121	1
2625	1.53663	0.992428	0.01256	0.645846	0	1.54836	0
2626	1.05747	0.749434	0.00156177	0.708702	0	1.41103	0
2627	0.887521	0.226505	0.00349117	0.255211	0	3.91833	1
2628	0.473019	0.920344	0.000664955	1.94568	0	0.513959	0
2629	1.25014	2.0288	0.490801	1.62286	0	0.616196	0
2632	1.66212	2.27316	0.513029	1.36763	0	0.731192	0
2633	1.15223	0.307282	0.000279363	0.266685	0	3.74974	1
2634	0.584234	3.61295	0.00494104	6.18407	1	0.161706	0
2635	0.778941	0.975864	0.0613792	1.25281	0	0.798207	0
2636	0.97284	0.823118	0.665159	0.846098	0	1.1819	0
2637	0.988056	1.3331	0.0862451	1.34921	0	0.741173	0
2638	1.49303	1.23727	0.436827	0.8287	0	1.20671	0
2640	0.740427	0.743651	0.980477	1.00435	0	0.995665	0
2641	1.42715	1.77346	0.0971838	1.24266	0	0.804724	0
2643	1.12439	2.65862	0.000249102	2.3645	1	0.422923	0
2644	1.02494	1.40937	0.362713	1.37508	0	0.727231	0
2645	1.25312	1.27105	0.921341	1.01431	0	0.985894	0
2646	0.788721	2.21919	4.26888e-05	2.81366	1	0.355409	0
2647	0.693224	1.62958	0.0578802	2.35073	0	0.4254	0
2648	0.751376	0.248291	0.0727992	0.330449	0	3.02619	0
2649	1.32938	1.34609	0.909609	1.01257	0	0.987587	0
2650	1.70928	1.58234	0.715284	0.925732	0	1.08023	0
2651	0.40439	1.70931	0.111787	4.2269	0	0.23658	0
2652	0.2963	1.30109	0.0121739	4.39112	1	0.227732	0
2653	0.96477	1.72346	0.00892529	1.78639	0	0.559788	0
2654	1.09878	1.25909	0.423868	1.14589	0	0.872683	0
2655	3.70007	1.56491	0.0102432	0.42294	0	2.3644	1
2656	0.355226	0.438001	0.240187	1.23302	0	0.811015	0
2657	1.25143	1.05552	0.149121	0.843452	0	1.1856	0
2660	0.771732	1.10387	0.116763	1.43038	0	0.699117	0
2661	0.887337	1.13842	0.255874	1.28297	0	0.779442	0
2663	1.86277	1.77668	0.880851	0.953786	0	1.04845	0
2664	2.90826	1.30862	3.16918e-05	0.449967	0	2.22238	1
2666	1.52563	0.744807	0.00238025	0.488197	0	2.04835	1
2667	0.858278	0.388206	0.000464289	0.452308	0	2.21088	1
2669	1.21581	0.405299	1.70906e-09	0.333356	0	2.99979	1
2670	1.92309	0.896474	0.00278895	0.466162	0	2.14518	1
2671	0.319576	0.409419	0.392052	1.28113	0	0.780562	0
2673	1.4565	1.15999	0.101234	0.796421	0	1.25562	0
2674	0.632092	0.867727	0.334171	1.37279	0	0.728445	0
2675	0.776187	0.311191	0.00732762	0.400923	0	2.49425	1
2676	0.993101	0.636078	0.18006	0.640497	0	1.56129	0
2677	1.00288	0.377175	2.36393e-12	0.376091	0	2.65893	1
2678	0.73607	1.4081	0.181405	1.913	0	0.52274	0
2679	0.914964	1.18996	0.472957	1.30055	0	0.768906	0
2681	0.9971	1.39523	0.00649653	1.39928	0	0.714651	0
2684	1.13251	2.23225	0.00253197	1.97106	0	0.507342	0
2688	1.21672	1.21425	0.991316	0.997976	0	1.00203	0
2691	2.55525	0.765551	0.0586031	0.299599	0	3.33779	0
2693	1.2236	1.32121	0.643719	1.07977	0	0.926127	0
2695	2.57767	1.64363	0.184974	0.637639	0	1.56828	0
2696	1.13843	1.33798	0.623736	1.17528	0	0.850859	0
2700	1.55273	1.10408	0.200447	0.711059	0	1.40635	0
2702	1.72481	1.65048	0.820713	0.95691	0	1.04503	0
2703	2.60385	0.762929	0.268738	0.293001	0	3.41296	0
2707	1.68852	1.47599	0.241867	0.874133	0	1.14399	0
2708	1.31567	1.01555	0.208057	0.771887	0	1.29553	0
2709	0.861827	2.15335	0.00350844	2.49858	1	0.400227	0
2711	1.79924	2.63486	0.324122	1.46443	0	0.682861	0
2712	1.23254	1.64438	0.182058	1.33414	0	0.749545	0
2713	1.11612	1.23156	0.385825	1.10343	0	0.906263	0
2716	1.11217	2.16511	0.0810388	1.94674	0	0.51368	0
2720	1.34293	1.60874	0.345576	1.19793	0	0.83477	0
2721	2.16604	1.54405	0.394042	0.712846	0	1.40283	0
2722	1.1516	1.24267	0.711886	1.07908	0	0.926711	0
2723	1.31468	1.21354	0.380058	0.923074	0	1.08334	0
2724	0.923081	1.1442	0.284829	1.23954	0	0.806749	0
2725	1.60392	0.668092	0.00199942	0.416536	0	2.40075	1
2730	1.28416	0.8965	0.182681	0.69812	0	1.43242	0
2731	1.0207	1.07502	0.556961	1.05322	0	0.949469	0
2734	2.97225	2.12916	0.440451	0.716345	0	1.39598	0
2736	0.435353	0.401983	0.522623	0.923349	0	1.08301	0
2737	1.69626	1.02868	0.0145581	0.606443	0	1.64896	0
2738	2.80367	2.05875	0.580745	0.734308	0	1.36183	0
2740	0.742152	0.9384	0.441956	1.26443	0	0.79087	0
2741	0.811127	2.67116	0.00515445	3.29315	1	0.303661	0
2742	1.36034	1.7094	0.031724	1.2566	0	0.795798	0
2745	0.465495	4.19097	0.000224256	9.00326	1	0.111071	0
2746	0.722668	3.09762	4.58095e-06	4.28636	1	0.233298	0
2750	0.968257	1.07084	0.699521	1.10594	0	0.904207	0
2751	1.19425	1.50821	0.124187	1.26289	0	0.791835	0
2752	1.11913	2.01346	0.0411958	1.79913	0	0.555825	0
2754	0.712708	1.26657	0.320302	1.77712	0	0.562709	0
2756	1.15105	0.998083	0.524834	0.867105	0	1.15326	0
2757	0.714124	0.772966	0.81378	1.0824	0	0.923875	0
2758	1.86192	2.17274	0.652364	1.16693	0	0.856947	0
2759	0.906319	2.08294	1.66321e-05	2.29825	1	0.435114	0
2761	2.12489	1.84358	0.69545	0.867614	0	1.15259	0
2762	1.51444	1.79852	0.345644	1.18758	0	0.842049	0
2763	0.471344	2.75731	1.00624e-11	5.84988	1	0.170944	0
2764	1.00004	1.13376	0.761898	1.13371	0	0.88206	0
2767	1.38952	1.85874	0.167642	1.33768	0	0.747563	0
2768	2.61064	1.31074	0.149794	0.502077	0	1.99173	0
2770	1.59082	0.872961	0.000190314	0.548748	0	1.82233	0
2771	1.00792	0.689194	0.000141691	0.683776	0	1.46247	0
2772	1.53228	1.25164	0.427921	0.816846	0	1.22422	0
2773	1.92584	0.971727	0.0150365	0.504573	0	1.98187	0
2774	2.9379	1.22949	0.00730275	0.418494	0	2.38952	1
2775	1.05851	0.969735	0.646964	0.916131	0	1.09155	0
2776	2.31229	1.63195	0.0396295	0.705774	0	1.41688	0
2777	2.88157	1.17608	0.00616959	0.408139	0	2.45015	1
2778	2.76438	1.19904	0.00145942	0.433749	0	2.30548	1
2779	2.22235	1.23772	0.00375344	0.556944	0	1.79551	0
2780	0.360909	0.233017	0.15188	0.645638	0	1.54885	0
2781	0.385465	0.368615	0.867357	0.956285	0	1.04571	0
2783	0.591161	0.56531	0.801971	0.956271	0	1.04573	0
2784	0.468602	0.716233	0.2211	1.52845	0	0.654259	0
2786	1.1394	1.26937	0.694848	1.11407	0	0.897608	0
2787	1.64418	1.04669	0.0145483	0.636602	0	1.57084	0
2788	0.138786	1.01497	0.0801658	7.31323	0	0.136738	0
2789	0.277664	0.800281	1.74522e-07	2.8822	1	0.346957	0
2790	4.0764	1.39386	0.0061136	0.341934	0	2.92454	1
2792	1.55278	0.361737	0.00653893	0.232961	0	4.29257	1
2793	0.386156	0.138264	0.003159	0.358052	0	2.79289	1
2794	3.34429	0.876494	0.00364102	0.262086	0	3.81554	1
2795	4.36123	1.58436	5.94958e-07	0.363282	0	2.75268	1
2796	4.78254	1.64906	0.00627402	0.344809	0	2.90015	1
2797	3.87866	1.54043	0.000160353	0.397155	0	2.51791	1
2798	3.83453	1.52853	0.140953	0.398621	0	2.50865	0
2799	1.91283	1.15271	0.0144086	0.60262	0	1.65942	0
2800	1.75511	1.05149	0.00631782	0.599103	0	1.66916	0
2801	1.00617	1.4664	0.0700109	1.4574	0	0.686151	0
2802	0.720607	1.25323	0.00170377	1.73913	0	0.575	0
2803	1.55509	1.75795	0.322362	1.13045	0	0.884602	0
2804	NaN	2.0953	NaN	NaN	0	NaN	0
2806	1.07413	0.416459	0.00732331	0.387716	0	2.57921	1
2807	0.657393	0.457047	0.0645021	0.695241	0	1.43835	0
2808	0.714322	0.460337	0.0676341	0.64444	0	1.55173	0
2810	0.974036	0.652559	0.100204	0.669954	0	1.49264	0
2811	0.43949	2.516	0.0192783	5.72483	1	0.174678	0
2812	0.79504	2.48548	0.00555307	3.12624	1	0.319873	0
2813	1.19994	1.57003	0.229428	1.30842	0	0.764282	0
2814	0.290664	0.538296	0.0483164	1.85195	0	0.53997	0
2816	0.743997	2.44122	0.00557964	3.28122	1	0.304765	0
2819	1.14817	0.737656	0.0127386	0.642461	0	1.55651	0
2820	0.714752	0.613532	0.494558	0.858385	0	1.16498	0
2822	2.09418	5.71504	0.0048476	2.72902	1	0.366432	0
2824	1.70787	1.67808	0.929247	0.982553	0	1.01776	0
2825	1.53536	0.695483	0.00816541	0.452976	0	2.20762	1
2826	2.05651	1.4257	0.53241	0.693263	0	1.44245	0
2827	0.984455	2.09099	0.00872098	2.124	1	0.470809	0
2831	0.619106	0.943392	0.243933	1.5238	0	0.656255	0
2832	2.36086	1.17425	0.00122336	0.497383	0	2.01052	1
2833	1.58109	1.10277	0.726153	0.697477	0	1.43374	0
2836	0.792335	0.573218	0.116841	0.723453	0	1.38226	0
2837	0.772702	0.531587	0.141153	0.687958	0	1.45358	0
2838	1.66279	0.780422	0.00407783	0.469345	0	2.13063	1
2839	1.07364	1.58048	0.00818677	1.47208	0	0.679312	0
2842	1.39074	1.33725	0.796128	0.961539	0	1.04	0
2843	1.00551	0.925053	0.551504	0.919986	0	1.08697	0
2847	2.42725	1.64574	0.220261	0.678025	0	1.47487	0
2849	1.51288	2.14232	0.304677	1.41606	0	0.706187	0
2851	1.11882	1.36957	0.25882	1.22412	0	0.816912	0
2852	1.05825	1.23881	0.377811	1.17062	0	0.854246	0
2853	0.451949	2.74579	0.0551157	6.07544	0	0.164597	0
2855	1.06349	0.822395	0.0173559	0.773301	0	1.29316	0
2858	1.38579	1.20568	0.530453	0.870036	0	1.14938	0
2859	1.18644	1.07256	0.575036	0.904017	0	1.10617	0
2860	1.76983	0.486468	0.00987858	0.274867	0	3.63812	1
2864	1.0979	2.83791	0.0104685	2.58485	1	0.38687	0
2865	0.571825	1.06304	0.00294046	1.85903	0	0.537915	0
2866	1.20185	0.751815	0.118232	0.625548	0	1.5986	0
2870	1.37018	1.44903	0.689636	1.05755	0	0.945585	0
2874	1.73491	1.55228	0.564693	0.894732	0	1.11765	0
2875	2.2032	1.09908	0.276351	0.498855	0	2.00459	0
2876	1.91522	0.887622	0.0287797	0.463456	0	2.1577	1
2879	1.11196	1.12823	0.940531	1.01463	0	0.98558	0
2881	1.05756	1.21885	0.546678	1.15251	0	0.867671	0
2882	0.879877	1.21441	0.433884	1.3802	0	0.724531	0
2883	1.51916	1.45936	0.823969	0.960637	0	1.04098	0
2884	1.07609	1.23808	0.670523	1.15054	0	0.869158	0
2886	1.60427	1.21766	0.277605	0.759016	0	1.3175	0
2887	0.488099	0.796822	0.292653	1.6325	0	0.612558	0
2888	0.19015	0.225508	0.573078	1.18595	0	0.843207	0
2890	1.26245	1.177	0.711856	0.932313	0	1.0726	0
2892	1.3696	0.60752	6.79121e-05	0.443574	0	2.25441	1
2893	1.27535	0.654433	0.0186443	0.513139	0	1.94879	0
2894	1.78088	1.7895	0.983821	1.00484	0	0.995182	0
2895	0.619474	0.908647	0.0229926	1.4668	0	0.681755	0
2896	1.08812	1.21647	0.550752	1.11796	0	0.894488	0
2897	1.16781	0.765838	0.00162645	0.655792	0	1.52487	0
2898	0.953072	0.733178	0.34085	0.769279	0	1.29992	0
2899	0.603383	0.158884	0.0387524	0.263323	0	3.79762	1
2900	2.01465	0.413501	0.00552523	0.205247	0	4.87217	1
2901	0.640264	0.529327	0.316106	0.826733	0	1.20958	0
2902	0.83996	0.431113	0.0217262	0.513254	0	1.94835	0
2903	2.46499	0.989118	0.125496	0.401267	0	2.49211	0
2905	1.14408	0.442265	0.23736	0.38657	0	2.58685	0
2907	0.79318	0.862211	0.809168	1.08703	0	0.919937	0
2908	3.42059	0.905704	2.57555e-10	0.26478	0	3.77673	1
2909	2.0252	0.729132	0.0370813	0.36003	0	2.77755	1
2910	0.955882	2.6194	0.00573438	2.74029	1	0.364924	0
2911	0.903796	2.85023	0.213497	3.15362	0	0.317096	0
2912	2.03989	1.29022	0.373026	0.632496	0	1.58104	0
2913	1.84244	1.08217	0.298997	0.587357	0	1.70254	0
2914	0.282883	0.435956	0.0452148	1.54112	0	0.64888	0
2915	0.570347	0.576629	0.959753	1.01101	0	0.989105	0
2916	0.728843	0.418377	0.186385	0.574029	0	1.74207	0
2917	1.3147	0.608065	0.00545934	0.462512	0	2.16211	1
2918	2.53734	2.16982	0.791907	0.855157	0	1.16938	0
2919	0.978958	1.48747	0.453175	1.51944	0	0.658137	0
2923	1.64165	0.622557	0.0652182	0.379226	0	2.63695	0
2925	1.08503	1.70219	0.0363444	1.5688	0	0.637431	0
2927	4.5363	2.98829	0.0398738	0.65875	0	1.51803	0
2932	2.01476	1.23679	0.254443	0.613865	0	1.62902	0
2934	0.583807	0.50421	0.273556	0.863659	0	1.15786	0
2936	0.537094	0.749462	0.143313	1.3954	0	0.716639	0
2937	1.67268	0.8449	5.00164e-05	0.505117	0	1.97974	0
2939	1.93731	0.660242	1.55021e-07	0.340804	0	2.93424	1
2940	0.807953	0.604338	0.0512646	0.747986	0	1.33692	0
2942	0.793829	0.268069	4.71752e-06	0.337691	0	2.96129	1
2945	0.758328	0.898769	0.585229	1.1852	0	0.843741	0
2947	1.24335	0.497713	0.0558275	0.400301	0	2.49812	0
2948	0.865225	0.81914	0.207398	0.946736	0	1.05626	0
2949	0.280552	0.268874	0.738431	0.958374	0	1.04343	0
2950	0.198001	0.296312	0.616245	1.49651	0	0.66822	0
2951	0.931245	1.03771	0.410225	1.11433	0	0.897401	0
2952	0.82389	0.811516	0.934729	0.984981	0	1.01525	0
2953	1.24155	1.28981	0.848483	1.03887	0	0.962588	0
2954	1.4393	1.64332	0.740664	1.14175	0	0.875847	0
2955	1.36187	2.09208	0.259298	1.53618	0	0.650965	0
2956	1.11497	1.12977	0.904417	1.01327	0	0.986901	0
2957	1.10782	1.11775	0.968986	1.00896	0	0.991122	0
2958	0.958859	0.759493	0.318657	0.79208	0	1.2625	0
2959	1.04324	1.51942	0.0481562	1.45645	0	0.686601	0
2960	0.808557	0.89504	0.742319	1.10696	0	0.903376	0
2961	0.931955	0.750029	0.201186	0.804791	0	1.24256	0
2962	0.948907	0.733809	0.175654	0.77332	0	1.29313	0
2963	1.32976	0.767296	0.00750962	0.577018	0	1.73305	0
2964	1.346	1.15006	0.489223	0.854428	0	1.17037	0
2966	0.391754	0.723634	0.0936041	1.84716	0	0.541371	0
2967	0.605995	0.608405	0.988682	1.00398	0	0.996039	0
2968	0.551985	0.655522	0.608156	1.18757	0	0.842055	0
2969	1.00587	0.4244	0.000532165	0.421923	0	2.3701	1
2970	2.93985	1.20363	0.141044	0.409421	0	2.44248	0
2971	0.198607	0.232458	0.491498	1.17044	0	0.85438	0
2972	0.499163	0.442458	0.510565	0.8864	0	1.12816	0
2973	1.19226	0.75325	0.017277	0.631782	0	1.58282	0
[truncated: 3,386 more rows]

## Sheet: t2tot3
sco	meant1	meant2	p-value	fold change ind	induced	fold change rep	repressed
1	3.14336	4.32786	0.217986	1.37683	0	0.726307	0
2	2.22246	2.87643	0.13716	1.29426	0	0.772645	0
4	1.74585	1.48275	0.480915	0.849304	0	1.17743	0
5	2.71181	0.918942	0.00208499	0.338867	0	2.95101	1
6	1.712	0.999689	0.000517835	0.583931	0	1.71253	0
10	2.22527	0.404034	2.94695e-07	0.181566	0	5.50763	1
15	1.48141	0.767582	0.000171499	0.518141	0	1.92997	0
18	2.87105	1.3305	0.00914519	0.463417	0	2.15788	1
20	2.9775	0.53308	5.16865e-08	0.179036	0	5.58547	1
21	2.19171	0.876581	0.000142064	0.399953	0	2.50029	1
30	3.02588	0.545903	0.01802	0.180411	0	5.54288	1
37	0.924333	2.59767	0.00214676	2.81032	1	0.355832	0
38	0.733583	1.76469	0.0853525	2.40557	0	0.415702	0
39	1.20322	1.45712	0.534895	1.21102	0	0.825752	0
43	1.0771	2.10192	0.365623	1.95147	0	0.512435	0
44	1.14894	1.66949	0.152536	1.45307	0	0.688197	0
46	0.908149	2.66134	0.00439645	2.93051	1	0.341237	0
47	0.912014	1.54724	0.0452136	1.69651	0	0.589445	0
48	1.48952	1.81436	0.535265	1.21809	0	0.82096	0
49	3.57067	1.24417	0.0487145	0.348442	0	2.86992	1
55	1.07953	0.876177	0.305793	0.811632	0	1.23209	0
58	1.13737	0.712685	0.182088	0.626609	0	1.59589	0
59	1.27389	1.00115	0.240176	0.785904	0	1.27242	0
61	1.77128	0.692252	4.7828e-05	0.39082	0	2.55872	1
64	2.81941	2.88173	0.927817	1.02211	0	0.978373	0
66	1.6962	1.27046	0.195964	0.749005	0	1.3351	0
68	1.74921	0.989637	0.000255761	0.565763	0	1.76753	0
69	1.17961	1.25563	0.734697	1.06444	0	0.939458	0
72	1.39947	0.770196	0.015513	0.550348	0	1.81703	0
73	1.02242	1.14331	0.771475	1.11824	0	0.894264	0
75	2.43133	0.821815	0.0943774	0.33801	0	2.95849	0
79	1.66233	1.02899	0.0129936	0.619004	0	1.6155	0
81	2.28227	1.69407	0.238207	0.742274	0	1.34721	0
89	1.39498	0.69776	0.00237273	0.500192	0	1.99923	0
90	1.68879	0.579655	0.00313994	0.343237	0	2.91344	1
91	2.56886	0.5899	0.00010312	0.229635	0	4.35473	1
97	0.663528	0.450107	0.213511	0.678354	0	1.47416	0
98	1.8155	0.2952	0.000169164	0.1626	0	6.15007	1
101	1.06877	0.38839	0.00097874	0.363398	0	2.7518	1
102	0.782207	0.152764	0.250432	0.195298	0	5.12038	0
103	1.13979	0.553328	0.0217366	0.485467	0	2.05987	1
104	1.47028	0.682151	0.0751227	0.463959	0	2.15536	0
107	1.53369	1.11375	0.172707	0.726192	0	1.37705	0
110	1.32381	1.82356	0.0218253	1.37751	0	0.725947	0
114	2.31674	2.55097	0.654267	1.1011	0	0.908181	0
116	2.17051	3.63578	0.0260534	1.67508	0	0.596985	0
117	2.74798	2.8261	0.952671	1.02843	0	0.972357	0
118	1.40303	1.74464	0.241678	1.24348	0	0.804198	0
120	1.54292	1.195	0.0847884	0.774506	0	1.29115	0
122	1.56603	1.08447	0.0347253	0.692498	0	1.44405	0
124	1.00866	0.83293	0.368724	0.825779	0	1.21098	0
125	0.341767	0.596519	0.576861	1.7454	0	0.572936	0
126	1.35716	1.08203	0.0303984	0.797276	0	1.25427	0
127	1.48828	0.961718	0.00198662	0.646192	0	1.54753	0
131	1.91804	1.37128	0.0481664	0.71494	0	1.39872	0
132	2.90404	2.83619	0.914796	0.976639	0	1.02392	0
136	1.53556	1.14308	0.123525	0.744406	0	1.34335	0
137	1.5944	1.71693	0.724451	1.07685	0	0.928635	0
139	0.942461	1.09574	0.600123	1.16263	0	0.860116	0
142	1.86362	0.815184	0.000700912	0.437419	0	2.28614	1
145	1.7536	1.17779	0.116053	0.671641	0	1.48889	0
147	1.5568	0.934987	0.0900128	0.600583	0	1.66505	0
153	1.89665	1.36226	0.256049	0.718245	0	1.39228	0
154	2.48017	1.67268	0.495628	0.674423	0	1.48275	0
155	1.68546	1.74449	0.945242	1.03503	0	0.966159	0
156	2.52567	1.63167	0.448956	0.646033	0	1.54791	0
158	2.4859	2.04138	0.508304	0.821184	0	1.21775	0
160	1.22665	1.52024	0.400785	1.23934	0	0.806879	0
161	3.52131	2.87303	0.730879	0.815899	0	1.22564	0
162	3.96669	1.89745	0.000595414	0.478345	0	2.09054	1
163	1.60022	1.18808	0.0142608	0.742448	0	1.3469	0
164	1.56043	1.46726	0.678729	0.940294	0	1.0635	0
165	2.72632	1.94511	0.176974	0.713455	0	1.40163	0
166	2.25076	1.0344	1.72655e-05	0.459577	0	2.17591	1
167	1.77238	1.21135	0.115904	0.683459	0	1.46315	0
168	2.54238	1.101	0.00101975	0.43306	0	2.30915	1
169	2.66998	1.05359	0.0036573	0.394605	0	2.53418	1
170	2.19261	2.18587	0.991178	0.996926	0	1.00308	0
171	2.78057	1.38041	6.986e-05	0.49645	0	2.0143	1
172	2.49995	1.57197	0.181533	0.628803	0	1.59032	0
173	1.99466	1.43215	0.25561	0.717995	0	1.39277	0
174	2.97562	1.04267	0.00566678	0.350404	0	2.85385	1
175	0.617377	1.81941	0.0325761	2.947	1	0.339328	0
177	3.22354	1.78806	0.0387855	0.554689	0	1.80281	0
178	0.7537	1.63907	0.126617	2.17469	0	0.459835	0
179	1.89394	1.94679	0.89808	1.02791	0	0.972849	0
181	2.71435	2.45612	0.563673	0.904866	0	1.10514	0
183	1.81652	0.772595	0.171838	0.425315	0	2.3512	0
187	1.16689	0.965705	0.23346	0.827586	0	1.20833	0
188	0.551879	1.16448	0.0557275	2.11004	0	0.473926	0
189	2.0605	1.13775	0.0557932	0.552171	0	1.81103	0
190	2.10381	1.21767	0.0583099	0.578793	0	1.72773	0
191	1.58634	1.51438	0.863197	0.954638	0	1.04752	0
193	2.35398	4.54093	0.02744	1.92904	0	0.518391	0
194	4.40021	1.16392	0.297543	0.264516	0	3.78049	0
195	1.52664	1.14401	0.0216324	0.749365	0	1.33446	0
197	2.52712	1.07739	4.2295e-06	0.426332	0	2.34559	1
198	1.70616	1.7502	0.923393	1.02581	0	0.974839	0
199	3.07866	1.38458	0.0551905	0.449734	0	2.22354	0
200	2.87485	2.26292	0.383376	0.787142	0	1.27042	0
201	1.17065	1.03559	0.752374	0.884631	0	1.13041	0
202	1.48671	1.05662	0.177258	0.710706	0	1.40705	0
203	1.11204	1.8171	0.00110744	1.63403	0	0.611984	0
204	2.31459	0.997625	0.0873669	0.431016	0	2.3201	0
205	2.05242	0.668922	0.00903439	0.325919	0	3.06825	1
208	2.1007	1.89098	0.465239	0.900166	0	1.11091	0
209	2.96583	1.87102	0.426232	0.630861	0	1.58514	0
213	1.17577	0.809332	0.0679034	0.688344	0	1.45276	0
214	2.98878	0.808553	0.0824881	0.270529	0	3.69646	0
215	1.24189	0.746746	0.0302782	0.601299	0	1.66307	0
217	1.98222	1.32006	0.0458151	0.665951	0	1.50161	0
218	1.27473	1.06555	0.307941	0.835897	0	1.19632	0
220	1.93696	0.607901	0.00656416	0.313844	0	3.1863	1
222	0.669823	0.424954	0.173946	0.634428	0	1.57622	0
223	0.576894	0.42281	0.472777	0.732908	0	1.36443	0
224	1.16246	2.01492	0.00130721	1.73333	0	0.576924	0
225	1.43594	0.251544	0.00487354	0.175178	0	5.70849	1
226	1.70101	0.78539	0.00498539	0.461719	0	2.16582	1
229	2.05704	1.54964	0.24756	0.753336	0	1.32743	0
230	1.27683	0.40046	0.00351799	0.313637	0	3.1884	1
231	1.49807	0.855359	0.066781	0.570975	0	1.75139	0
235	1.10523	1.52372	0.150904	1.37864	0	0.725351	0
239	1.50582	0.956212	0.0023743	0.635009	0	1.57478	0
242	1.49904	1.7841	0.439071	1.19016	0	0.840221	0
243	1.18061	1.74487	0.51784	1.47794	0	0.676619	0
244	0.71989	0.568347	0.38464	0.789491	0	1.26664	0
245	0.883781	0.811646	0.756254	0.918378	0	1.08888	0
247	1.08248	1.48393	0.03712	1.37086	0	0.729472	0
250	0.810119	0.90732	0.583302	1.11998	0	0.89287	0
251	0.487731	1.17402	0.41976	2.40711	0	0.415436	0
253	1.3593	0.853216	0.118587	0.627687	0	1.59315	0
254	0.704913	0.78772	0.631621	1.11747	0	0.894878	0
258	1.31266	1.24558	0.753228	0.9489	0	1.05385	0
259	1.57991	0.803255	0.137794	0.508417	0	1.96689	0
260	0.275652	0.229194	0.383325	0.831462	0	1.2027	0
261	2.74275	0.315014	0.119139	0.114853	0	8.70676	0
262	0.824286	1.31816	0.0633406	1.59916	0	0.625329	0
264	1.79371	0.724506	0.0378016	0.403915	0	2.47577	1
265	0.907175	1.72528	0.0399614	1.90182	0	0.525813	0
267	1.24064	1.51746	0.302755	1.22313	0	0.817572	0
269	1.22669	1.70292	0.609533	1.38822	0	0.720349	0
270	1.90121	1.36483	0.532521	0.717875	0	1.393	0
274	1.36597	1.043	0.38896	0.763555	0	1.30966	0
275	0.858198	1.34326	0.0310081	1.56521	0	0.638892	0
276	1.85663	2.84663	0.202491	1.53323	0	0.65222	0
277	0.8091	0.971075	0.454303	1.20019	0	0.833201	0
280	1.3249	0.71613	0.0387376	0.540516	0	1.85008	0
281	1.21294	2.61186	0.103275	2.15332	0	0.464399	0
282	1.42149	1.04744	0.339716	0.736861	0	1.35711	0
285	1.36723	1.05407	0.0579642	0.770951	0	1.2971	0
287	1.7098	0.743798	2.09031e-05	0.435019	0	2.29875	1
291	1.31446	1.18805	0.548978	0.903828	0	1.1064	0
293	1.03641	1.08621	0.680192	1.04805	0	0.954152	0
294	1.59201	1.08429	0.0935995	0.681084	0	1.46825	0
295	1.66149	1.30391	0.0355905	0.784784	0	1.27424	0
297	1.78454	1.03704	0.00229181	0.581125	0	1.7208	0
298	1.03537	2.05749	0.000229886	1.98721	0	0.503219	0
299	2.57257	2.30128	0.767837	0.894545	0	1.11789	0
302	0.522933	1.25873	1.07865e-05	2.40705	1	0.415446	0
304	0.777031	0.989986	0.109486	1.27406	0	0.784891	0
306	1.54738	0.587724	0.00502882	0.379819	0	2.63283	1
308	1.74436	1.24086	0.0715548	0.711355	0	1.40577	0
312	1.36777	1.50859	0.786429	1.10295	0	0.906657	0
313	0.879838	0.946835	0.793962	1.07615	0	0.929242	0
317	1.41205	0.961306	0.00262224	0.680787	0	1.46889	0
318	1.19924	0.683663	0.00492648	0.570079	0	1.75414	0
320	0.899045	0.541675	0.21011	0.602501	0	1.65975	0
321	0.854486	0.973914	0.429117	1.13977	0	0.877373	0
322	1.90762	1.56192	0.124924	0.81878	0	1.22133	0
324	1.23716	1.85052	0.589654	1.49578	0	0.668548	0
328	1.91011	1.09502	0.0142989	0.573278	0	1.74435	0
329	0.936593	1.85918	0.0311465	1.98504	0	0.503767	0
330	1.44386	1.13046	0.413707	0.782941	0	1.27724	0
331	1.75872	1.03888	0.0391876	0.590702	0	1.6929	0
335	1.03581	1.24303	0.441743	1.20006	0	0.833294	0
336	1.06974	1.85168	0.0599762	1.73096	0	0.577714	0
337	1.13497	4.99906	0.000564544	4.40456	1	0.227038	0
341	1.20459	0.895796	0.304728	0.743653	0	1.34471	0
343	1.37419	1.84836	0.782793	1.34505	0	0.743468	0
344	0.954184	1.68857	0.111994	1.76965	0	0.565083	0
345	0.993939	3.00226	0.00033559	3.02057	1	0.331064	0
347	1.39227	2.52331	0.0360214	1.81237	0	0.551763	0
348	1.23512	1.20234	0.83223	0.973455	0	1.02727	0
350	1.095	0.886543	0.47335	0.809625	0	1.23514	0
352	1.06224	2.03289	0.536503	1.91377	0	0.522529	0
353	0.929972	0.716177	0.281172	0.770106	0	1.29852	0
355	1.06029	1.24276	0.751923	1.1721	0	0.853171	0
356	0.775747	1.04807	0.294314	1.35105	0	0.740164	0
357	1.24122	2.54591	0.00250611	2.05114	1	0.487534	0
358	1.0582	3.43974	0.0600704	3.25056	0	0.307639	0
360	0.947838	1.40184	0.0410607	1.47899	0	0.676138	0
361	2.16664	1.23056	0.00520918	0.567956	0	1.7607	0
362	2.38843	1.45679	0.113974	0.609939	0	1.63951	0
363	1.47861	0.918513	0.126761	0.621199	0	1.60979	0
368	2.79578	0.556488	9.21398e-08	0.199046	0	5.02397	1
370	1.29933	1.17459	0.48404	0.904	0	1.10619	0
371	1.3861	0.942548	0.0513963	0.68	0	1.47059	0
373	1.58544	1.12354	0.0548368	0.708663	0	1.41111	0
374	1.23441	0.802866	0.0500014	0.650406	0	1.5375	0
377	1.47805	0.695729	0.152387	0.470706	0	2.12447	0
379	0.759765	0.950393	0.108548	1.2509	0	0.799422	0
380	0.820703	1.22199	0.282739	1.48895	0	0.671615	0
381	1.16351	1.95315	0.0570744	1.67867	0	0.595711	0
384	2.97065	1.76953	0.32773	0.595673	0	1.67877	0
387	0.260082	0.595808	0.061645	2.29085	0	0.436519	0
391	1.19744	0.649014	0.0442783	0.542	0	1.84502	0
393	1.80759	0.743292	0.032486	0.411206	0	2.43187	1
395	1.44554	1.32393	0.718494	0.915875	0	1.09185	0
397	1.1308	1.07665	0.80022	0.952115	0	1.05029	0
402	1.8949	1.73725	0.741456	0.916803	0	1.09075	0
403	2.70173	2.78627	0.906091	1.03129	0	0.96966	0
404	2.85457	3.69745	0.310028	1.29528	0	0.772036	0
405	1.70743	1.97571	0.524783	1.15713	0	0.86421	0
407	0.967459	1.52217	0.0647141	1.57337	0	0.635579	0
408	0.845336	2.18695	0.00235032	2.58708	1	0.386536	0
410	1.80253	1.79911	0.992443	0.998102	0	1.0019	0
411	4.4161	3.80451	0.30366	0.861509	0	1.16075	0
412	3.48951	2.194	0.139942	0.628742	0	1.59048	0
413	1.17837	1.36286	0.68687	1.15657	0	0.864628	0
417	1.32737	1.04756	0.136753	0.789201	0	1.2671	0
418	1.6128	3.18459	0.0154602	1.97458	0	0.506437	0
421	2.15579	1.07219	0.100503	0.497355	0	2.01064	0
422	0.879025	1.20558	0.480653	1.37149	0	0.729133	0
423	0.961211	1.69301	0.141228	1.76133	0	0.567752	0
430	1.16931	1.66061	0.0635424	1.42016	0	0.704147	0
431	2.96085	1.14695	0.306412	0.387371	0	2.5815	0
432	1.64561	1.55871	0.818873	0.94719	0	1.05575	0
433	1.24392	0.959917	0.181811	0.771687	0	1.29586	0
435	1.25687	0.669344	0.283365	0.532549	0	1.87776	0
438	2.08093	0.93012	0.00559486	0.446972	0	2.23727	1
439	1.42871	1.31849	0.730711	0.922851	0	1.0836	0
441	0.956786	0.931322	0.92973	0.973386	0	1.02734	0
443	0.961065	0.666254	0.0969237	0.693246	0	1.44249	0
444	0.736864	1.52445	0.00144847	2.06884	1	0.483363	0
447	3.67556	4.36345	0.893876	1.18715	0	0.842353	0
448	2.01862	1.24835	0.0113044	0.618418	0	1.61703	0
451	1.02806	1.90245	0.044059	1.85053	0	0.540386	0
452	0.708674	2.5574	2.38612e-08	3.60872	1	0.277107	0
453	1.11446	1.47742	0.293856	1.32568	0	0.754328	0
454	1.48122	1.158	0.122371	0.781786	0	1.27912	0
457	1.41897	0.890141	0.0884782	0.627316	0	1.59409	0
458	0.803832	2.26948	0.0874631	2.82333	0	0.354192	0
459	0.641685	2.56728	3.76021e-08	4.00084	1	0.249948	0
460	1.78566	2.73834	0.19735	1.53352	0	0.652097	0
461	1.45343	3.11506	0.111274	2.14324	0	0.466583	0
462	0.575829	0.815263	0.0641109	1.41581	0	0.706311	0
463	0.844287	2.15245	4.20748e-06	2.54943	1	0.392244	0
464	1.28198	2.28639	0.027275	1.78348	0	0.560702	0
465	2.30123	2.97374	0.239139	1.29224	0	0.773849	0
466	2.47702	2.37903	0.902337	0.960441	0	1.04119	0
468	1.17668	1.2174	0.806122	1.0346	0	0.966553	0
470	1.44904	1.14405	0.472472	0.789517	0	1.2666	0
473	2.65964	0.563067	0.00944941	0.211708	0	4.72349	1
476	1.26589	1.24197	0.944564	0.981102	0	1.01926	0
477	1.71617	1.072	0.00991904	0.624647	0	1.6009	0
481	1.89837	1.41931	0.387332	0.747645	0	1.33753	0
483	1.10424	3.36221	0.0167019	3.04482	1	0.328427	0
484	2.61266	0.339853	0.0811448	0.130079	0	7.68762	0
485	1.15075	3.54088	0.0348157	3.07702	1	0.324989	0
487	0.859195	0.804143	0.713213	0.935925	0	1.06846	0
490	0.683169	2.3688	0.0188745	3.46737	1	0.288403	0
491	1.75802	0.931325	0.0292103	0.529759	0	1.88765	0
492	1.15809	1.07179	0.359227	0.925481	0	1.08052	0
493	1.1734	1.19815	0.919688	1.0211	0	0.979341	0
494	0.690467	3.49223	0.00617682	5.05778	1	0.197715	0
495	1.12168	1.85048	0.124002	1.64974	0	0.606155	0
496	1.32399	0.867492	0.0952218	0.655211	0	1.52623	0
497	0.647077	0.841988	0.0419304	1.30122	0	0.768511	0
498	1.84227	1.57006	0.769825	0.85224	0	1.17338	0
500	1.60958	1.34631	0.471719	0.836434	0	1.19555	0
501	1.81693	0.783254	0.000206163	0.431087	0	2.31972	1
502	1.49893	1.21927	0.182261	0.813424	0	1.22937	0
503	1.96797	0.773221	0.00521255	0.392904	0	2.54515	1
504	0.615806	1.17476	0.00134632	1.90768	0	0.524197	0
506	0.71101	0.896449	0.0549358	1.26081	0	0.793141	0
507	2.04037	0.227841	0.226502	0.111667	0	8.95522	0
508	0.661624	0.254742	0.0309259	0.385026	0	2.59723	1
509	2.25328	2.10083	0.617887	0.932343	0	1.07257	0
512	0.801003	1.28331	0.090148	1.60213	0	0.624168	0
513	1.03903	1.01196	0.915107	0.973946	0	1.02675	0
518	1.98489	0.917888	0.0018592	0.462437	0	2.16246	1
519	3.03292	0.692726	0.00419212	0.228403	0	4.37823	1
521	0.726926	1.33444	0.0304648	1.83573	0	0.544744	0
522	1.53656	0.785866	0.0385043	0.511445	0	1.95525	0
523	1.21285	2.42779	0.277467	2.00173	0	0.499568	0
524	1.3604	0.973524	0.130915	0.715618	0	1.39739	0
527	0.274451	0.436438	0.051631	1.59022	0	0.628845	0
532	1.77541	0.581053	0.0011364	0.327279	0	3.0555	1
533	1.37736	1.09059	0.432058	0.791795	0	1.26295	0
534	1.54191	0.979141	0.0348369	0.635017	0	1.57476	0
535	1.6417	0.772646	0.00845771	0.470639	0	2.12477	1
536	1.67535	1.35687	0.325649	0.809898	0	1.23472	0
537	2.30901	0.88834	0.180481	0.384728	0	2.59924	0
538	1.91721	0.929693	0.00237565	0.484919	0	2.0622	1
540	2.14227	0.497838	3.19344e-05	0.232388	0	4.30315	1
546	1.51439	1.86744	0.0749361	1.23312	0	0.810948	0
547	1.63626	1.17266	0.00692158	0.71667	0	1.39534	0
548	0.91007	1.61697	0.0354914	1.77675	0	0.562824	0
550	1.03681	0.58377	9.20747e-05	0.563047	0	1.77605	0
551	1.05716	0.958795	0.583027	0.906958	0	1.10259	0
555	1.0475	0.936771	0.430743	0.894293	0	1.1182	0
556	1.43521	2.00816	0.337362	1.39921	0	0.714687	0
557	0.735403	1.57141	5.52482e-05	2.1368	1	0.467989	0
560	1.58343	1.76392	0.667827	1.11399	0	0.897672	0
562	0.641721	0.407302	0.0299569	0.634702	0	1.57554	0
564	1.15361	1.21912	0.870218	1.05679	0	0.946263	0
565	1.07922	1.0155	0.785235	0.940959	0	1.06275	0
566	1.35185	1.26212	0.665028	0.933628	0	1.07109	0
567	1.94634	0.225003	6.98741e-05	0.115603	0	8.65029	1
568	1.76456	1.15186	0.553321	0.652776	0	1.53192	0
569	1.34204	3.17224	0.216869	2.36374	0	0.423058	0
570	1.20125	5.17362	0.293399	4.30685	0	0.232188	0
574	0.990692	2.27302	0.000511721	2.29437	1	0.435849	0
575	0.859239	1.20953	0.212172	1.40767	0	0.710393	0
576	1.12435	0.96256	0.559	0.856102	0	1.16809	0
577	1.82321	0.949252	0.0457896	0.520649	0	1.92068	0
580	1.15362	1.31475	0.314965	1.13968	0	0.877443	0
581	1.8524	1.12512	0.000446454	0.607386	0	1.6464	0
582	0.678355	1.08192	0.0204813	1.59492	0	0.626991	0
583	0.705204	0.848181	0.39217	1.20275	0	0.831431	0
584	2.48235	1.69207	0.298118	0.68164	0	1.46705	0
585	1.40496	0.174397	0.0373066	0.12413	0	8.05609	1
588	1.51338	1.58664	0.828504	1.04841	0	0.953825	0
589	0.87084	1.55743	0.00178551	1.78842	0	0.559154	0
593	0.616251	1.00029	0.241129	1.62319	0	0.61607	0
596	0.188058	0.493346	0.0110392	2.62337	1	0.38119	0
598	0.254773	0.446903	0.022696	1.75413	0	0.570084	0
599	0.267274	0.569277	0.00300328	2.12994	1	0.469497	0
600	0.701506	0.627609	0.396579	0.89466	0	1.11774	0
602	0.865093	0.521122	0.0435182	0.602389	0	1.66006	0
604	1.24279	0.827926	0.0624611	0.666181	0	1.50109	0
605	1.84384	1.08178	0.025925	0.586696	0	1.70446	0
607	1.66565	2.16767	0.393689	1.3014	0	0.768405	0
608	1.78607	1.35422	0.359064	0.758212	0	1.31889	0
609	1.04715	0.8667	0.17507	0.827678	0	1.2082	0
611	1.0457	1.24037	0.460732	1.18616	0	0.843058	0
614	1.10986	1.02064	0.699176	0.919609	0	1.08742	0
615	1.8584	2.224	0.763608	1.19673	0	0.835609	0
618	0.560855	1.90299	0.0471012	3.39302	1	0.294723	0
619	2.15118	1.60947	0.456733	0.748182	0	1.33657	0
620	1.56274	2.3572	0.564276	1.50838	0	0.662965	0
621	1.44065	1.60258	0.816073	1.1124	0	0.898954	0
622	0.479523	2.12737	0.0183075	4.43643	1	0.225407	0
623	1.26894	0.612814	0.000658449	0.482934	0	2.07068	1
625	1.63308	0.877323	0.000551594	0.537221	0	1.86143	0
626	1.62708	1.49505	0.713003	0.918853	0	1.08831	0
627	1.17941	1.04355	0.332358	0.884806	0	1.13019	0
628	1.32407	1.45344	0.610841	1.0977	0	0.910992	0
631	1.09418	1.25243	0.737806	1.14462	0	0.873651	0
632	2.30347	0.964556	0.000139476	0.41874	0	2.38812	1
634	1.95758	1.09841	0.240685	0.561109	0	1.78219	0
636	0.973559	2.09568	0.0283614	2.1526	1	0.464555	0
637	0.521937	1.80287	0.00239093	3.4542	1	0.289503	0
638	1.28391	0.758087	0.0131481	0.590452	0	1.69362	0
639	0.706813	0.993419	0.277905	1.40549	0	0.711496	0
640	0.391923	0.450974	0.560564	1.15067	0	0.869059	0
641	0.346062	1.10939	0.061579	3.20574	0	0.31194	0
642	1.60734	1.08128	0.0471813	0.672713	0	1.48652	0
645	3.02831	2.1016	0.197267	0.693982	0	1.44096	0
646	1.33977	2.77545	0.00157387	2.07159	1	0.482721	0
650	1.52582	0.506945	0.113162	0.332244	0	3.00983	0
656	1.11103	1.27575	0.592699	1.14826	0	0.870882	0
658	1.5695	0.776589	0.0104357	0.4948	0	2.02102	1
660	1.38021	0.50399	0.0117957	0.365153	0	2.73858	1
661	1.67737	1.47859	0.671065	0.881492	0	1.13444	0
663	1.15886	1.11064	0.745193	0.95839	0	1.04342	0
666	2.52475	0.616493	0.00146162	0.24418	0	4.09534	1
668	0.978003	1.1643	0.348188	1.19049	0	0.839991	0
671	1.36499	0.762966	0.362051	0.558953	0	1.78906	0
672	1.32058	1.93665	0.125965	1.46652	0	0.681888	0
673	1.41999	2.77057	0.00664939	1.95112	0	0.512525	0
675	1.11264	1.17182	0.658372	1.05319	0	0.9495	0
676	0.725175	0.926997	0.00793772	1.27831	0	0.782285	0
677	1.04555	1.18713	0.431076	1.13541	0	0.880741	0
678	0.275907	0.448553	0.544197	1.62574	0	0.615104	0
679	1.39263	2.25432	0.227888	1.61875	0	0.617761	0
680	1.08752	1.35022	0.0437969	1.24156	0	0.805437	0
681	0.259115	0.51019	5.46435e-06	1.96897	0	0.507879	0
682	2.20553	1.95095	0.764295	0.884572	0	1.13049	0
686	0.926424	0.551207	0.00365818	0.594984	0	1.68072	0
687	1.57956	0.676042	0.0324678	0.427994	0	2.33648	1
688	0.855332	0.745637	0.491756	0.871752	0	1.14711	0
689	0.490218	0.735473	0.00449034	1.5003	0	0.666535	0
690	1.5074	0.903725	0.0379551	0.599524	0	1.66799	0
692	1.04299	1.1146	0.721122	1.06865	0	0.93576	0
694	2.85793	1.36892	0.257969	0.478989	0	2.08773	0
695	1.91674	3.46793	0.0846805	1.80929	0	0.552704	0
700	1.62391	0.778741	0.0170417	0.479547	0	2.0853	1
701	0.645253	1.19102	0.0558636	1.84582	0	0.541765	0
702	0.855626	2.88566	0.00438907	3.37257	1	0.296509	0
703	0.950973	1.08549	0.500788	1.14145	0	0.876079	0
704	0.482427	1.72938	0.00442577	3.58474	1	0.27896	0
705	1.28975	2.10576	0.0155879	1.63269	0	0.612485	0
707	1.75957	1.06953	0.0514718	0.607834	0	1.64519	0
709	2.22566	0.585614	0.000185249	0.263119	0	3.80056	1
711	1.32916	0.879087	0.0629793	0.661384	0	1.51198	0
712	1.03419	1.0604	0.909622	1.02535	0	0.975279	0
714	0.807358	1.68637	0.000197967	2.08875	1	0.478754	0
716	1.54093	1.01446	0.00546924	0.658343	0	1.51897	0
717	0.65234	0.988044	0.126546	1.51461	0	0.660234	0
719	0.878512	0.692441	0.637465	0.788197	0	1.26872	0
720	0.892407	0.735578	0.468093	0.824263	0	1.21321	0
721	1.23972	1.42725	0.374066	1.15126	0	0.868612	0
722	2.37204	1.04308	0.0795564	0.43974	0	2.27407	0
723	0.436435	2.19375	1.06688e-10	5.02653	1	0.198944	0
724	0.717249	1.00458	0.160514	1.40061	0	0.713977	0
725	1.12165	0.764009	0.209199	0.681148	0	1.46811	0
726	0.784221	1.55983	0.00360984	1.98902	0	0.50276	0
727	1.41734	0.885239	0.0277725	0.624579	0	1.60108	0
729	1.8697	1.6048	0.724071	0.85832	0	1.16507	0
730	0.345242	0.861685	0.00666767	2.49589	1	0.400658	0
731	1.43614	1.39579	0.878399	0.971902	0	1.02891	0
732	1.01605	2.18291	0.0127055	2.14844	1	0.465455	0
733	0.589749	2.02614	0.100213	3.4356	0	0.29107	0
734	1.15006	0.979684	0.638564	0.851858	0	1.1739	0
735	1.18429	1.95592	0.0862672	1.65156	0	0.605489	0
736	0.376973	0.971895	0.00522966	2.57816	1	0.387874	0
739	1.25259	0.935099	0.0655578	0.746531	0	1.33953	0
742	1.54831	0.554531	0.0924537	0.358152	0	2.79211	0
744	2.83475	2.10922	0.23844	0.744059	0	1.34398	0
745	1.55957	1.11521	0.00980447	0.715077	0	1.39845	0
746	2.02835	1.12311	0.0059593	0.553709	0	1.806	0
747	0.511781	2.42396	6.77378e-05	4.73633	1	0.211134	0
749	0.963128	0.868549	0.745762	0.9018	0	1.10889	0
750	0.570521	1.08444	0.529306	1.90078	0	0.526099	0
753	1.22337	0.679049	0.0994746	0.555066	0	1.80159	0
754	1.75182	0.560713	8.4546e-05	0.320074	0	3.12428	1
756	1.22915	0.996597	0.352837	0.810804	0	1.23334	0
763	1.41963	1.57816	0.427974	1.11167	0	0.899545	0
765	1.66604	1.10512	0.00181626	0.663324	0	1.50756	0
766	1.32934	1.26835	0.760281	0.954122	0	1.04808	0
767	0.931698	1.80805	1.99997e-06	1.9406	0	0.515305	0
768	1.24197	1.60513	0.0826758	1.29241	0	0.77375	0
769	1.63604	1.46282	0.534808	0.894123	0	1.11841	0
770	0.874598	1.34223	0.0416289	1.53468	0	0.651602	0
771	1.65879	1.01205	0.0734947	0.610116	0	1.63903	0
772	0.554717	1.95802	0.000170818	3.52977	1	0.283305	0
773	1.2342	2.06965	0.404583	1.67691	0	0.596333	0
775	1.42334	1.0474	0.0386687	0.735873	0	1.35893	0
777	2.01159	1.26652	0.057848	0.629611	0	1.58828	0
781	1.24105	3.57257	0.210931	2.87866	0	0.347384	0
782	1.08242	1.31142	0.336055	1.21157	0	0.825378	0
786	2.73469	0.886147	0.0474445	0.32404	0	3.08604	1
787	2.15368	0.626214	6.67567e-06	0.290764	0	3.43922	1
788	0.718496	1.57907	0.0135467	2.19774	1	0.455013	0
792	2.21285	2.798	0.380925	1.26443	0	0.790869	0
794	1.79025	2.33982	0.217244	1.30698	0	0.765123	0
795	1.40775	1.46537	0.910597	1.04093	0	0.960679	0
796	1.29639	1.92478	0.0674453	1.48473	0	0.673525	0
797	1.81521	3.16918	0.170492	1.7459	0	0.57277	0
798	1.38535	3.28208	5.75663e-05	2.36913	1	0.422095	0
799	1.17356	2.42173	0.0199834	2.06357	1	0.484597	0
801	1.16529	1.3619	0.426335	1.16872	0	0.855637	0
802	0.913045	1.31381	0.00963244	1.43893	0	0.69496	0
804	0.635451	0.743144	0.328592	1.16948	0	0.855084	0
809	1.42849	0.67115	1.83627e-05	0.469831	0	2.12843	1
810	1.08859	1.05395	0.87911	0.968173	0	1.03287	0
812	2.50566	0.753066	0.064195	0.300546	0	3.32728	0
814	0.975258	1.52823	0.0019752	1.567	0	0.63816	0
818	1.48078	1.43304	0.730511	0.967757	0	1.03332	0
820	2.46813	1.04237	0.171042	0.422333	0	2.3678	0
821	1.88156	2.18325	0.422516	1.16034	0	0.861819	0
822	2.97925	3.15628	0.88681	1.05942	0	0.943911	0
823	1.52747	3.18964	0.239985	2.08818	0	0.478885	0
824	3.26489	3.24185	0.985042	0.992946	0	1.0071	0
825	2.05239	1.61675	0.218523	0.787737	0	1.26946	0
827	1.01423	2.24672	0.0719401	2.2152	0	0.451427	0
828	1.06889	1.92614	0.257626	1.802	0	0.554938	0
830	1.4506	1.3253	0.621915	0.913625	0	1.09454	0
832	1.48318	0.832276	0.0600032	0.561144	0	1.78207	0
834	1.08897	0.998097	0.923848	0.91655	0	1.09105	0
835	1.1277	1.4811	0.149389	1.31339	0	0.761391	0
837	1.84466	1.41793	0.627853	0.768667	0	1.30095	0
839	1.42162	1.04759	0.0753762	0.7369	0	1.35704	0
842	0.950815	0.647211	0.281227	0.68069	0	1.4691	0
846	0.742617	1.06786	2.9552e-06	1.43797	0	0.695423	0
847	2.43618	1.90814	0.461385	0.783254	0	1.27673	0
848	1.0522	1.36393	0.177006	1.29626	0	0.771451	0
850	1.41394	1.32883	0.749878	0.939811	0	1.06404	0
851	0.442939	1.0328	0.00528976	2.33169	1	0.428873	0
852	1.3526	0.833162	0.0910078	0.615969	0	1.62346	0
853	1.78813	1.21204	0.316629	0.677824	0	1.47531	0
854	1.80149	1.27881	0.253433	0.709866	0	1.40872	0
855	0.743841	1.48485	0.00459264	1.99619	0	0.500955	0
856	0.963155	0.818193	0.45195	0.849493	0	1.17717	0
857	0.729137	2.07768	0.000621263	2.8495	1	0.350939	0
858	0.879783	0.752987	0.266289	0.855878	0	1.16839	0
859	1.53951	0.429023	0.327733	0.278675	0	3.58842	0
860	1.40794	0.754437	0.024527	0.535845	0	1.86621	0
862	1.12103	1.55556	0.355555	1.38762	0	0.720656	0
863	1.41456	0.931038	0.0623044	0.658181	0	1.51934	0
865	0.711143	0.766361	0.758218	1.07765	0	0.927948	0
866	2.18387	0.804889	0.064671	0.368561	0	2.71325	0
869	1.58341	0.953507	0.115032	0.602184	0	1.66062	0
870	0.694529	0.544929	0.409999	0.784602	0	1.27453	0
871	0.855656	0.879334	0.865293	1.02767	0	0.973073	0
872	0.531999	1.62652	4.92074e-05	3.05738	1	0.327078	0
874	3.27486	1.5789	0.015025	0.482128	0	2.07414	1
875	3.28575	2.19458	0.209601	0.667909	0	1.49721	0
877	0.713927	1.59854	8.28005e-07	2.23908	1	0.446613	0
878	1.35779	0.980881	0.556646	0.72241	0	1.38426	0
879	1.10328	1.41054	0.325023	1.2785	0	0.782168	0
880	2.26675	1.29726	0.152781	0.572301	0	1.74733	0
882	1.13696	1.00783	0.814558	0.886426	0	1.12813	0
883	1.78925	4.08968	0.00354238	2.2857	1	0.437503	0
884	1.68039	1.49955	0.460075	0.892383	0	1.1206	0
885	0.475035	4.78099	2.05022e-05	10.0645	1	0.0993592	0
886	1.91371	1.88563	0.944309	0.985327	0	1.01489	0
887	1.28489	4.50115	0.00170292	3.50314	1	0.285458	0
888	2.13294	2.23148	0.90017	1.0462	0	0.955837	0
889	0.763463	0.881293	0.223367	1.15434	0	0.866299	0
890	1.56373	0.740755	0.008086	0.47371	0	2.11099	1
891	0.903824	2.08279	1.77167e-05	2.30442	1	0.433948	0
892	2.3711	0.51577	7.46576e-06	0.217523	0	4.59721	1
894	2.10512	0.939809	0.094821	0.446438	0	2.23995	0
895	1.23288	2.0368	0.308963	1.65206	0	0.605305	0
897	0.705615	1.15253	0.214301	1.63336	0	0.612234	0
901	1.66041	1.13104	0.0698044	0.68118	0	1.46804	0
905	1.14057	0.864366	0.0562036	0.757837	0	1.31954	0
906	1.13461	1.04923	0.679049	0.924753	0	1.08137	0
908	0.871681	1.09047	0.181083	1.251	0	0.799363	0
910	1.24918	1.41123	0.320179	1.12973	0	0.885168	0
912	1.20223	0.944793	0.423401	0.785865	0	1.27248	0
913	1.31616	1.04637	0.123897	0.795017	0	1.25783	0
915	1.96938	1.6413	0.641856	0.833408	0	1.19989	0
917	2.46915	4.82487	0.033808	1.95406	0	0.511755	0
918	1.03896	2.16685	0.000506594	2.0856	1	0.479477	0
919	0.453059	1.21893	0.0709461	2.69044	0	0.371686	0
920	0.964445	1.08344	0.597967	1.12338	0	0.890172	0
922	0.162515	0.168681	0.882998	1.03794	0	0.963445	0
923	0.328192	0.20627	0.149867	0.628505	0	1.59108	0
924	0.41526	0.2006	0.0900994	0.483071	0	2.07009	0
925	0.875733	1.35921	0.187401	1.55208	0	0.644297	0
926	2.00297	1.09623	0.0174356	0.547304	0	1.82714	0
927	1.08037	3.17272	3.21614e-07	2.93669	1	0.34052	0
929	0.956992	1.37036	0.108632	1.43194	0	0.698351	0
931	1.2857	1.23565	0.843038	0.961074	0	1.0405	0
933	1.08969	1.80788	0.455184	1.65908	0	0.602745	0
937	0.509608	0.430561	0.573804	0.844887	0	1.18359	0
938	2.2197	0.46497	7.30655e-05	0.209474	0	4.77386	1
939	2.29181	3.30691	0.259119	1.44293	0	0.693035	0
940	2.50619	2.63432	0.822578	1.05113	0	0.951361	0
941	1.31394	1.5591	0.712403	1.18659	0	0.842753	0
942	1.1697	1.53615	0.339574	1.31329	0	0.761448	0
943	0.56699	3.21694	1.70037e-08	5.67371	1	0.176252	0
944	0.871493	1.21235	0.32942	1.39111	0	0.718848	0
945	0.86809	2.58753	3.56911e-05	2.98072	1	0.335489	0
947	1.31582	1.05138	0.160508	0.799027	0	1.25152	0
950	1.17894	0.738465	0.214547	0.626381	0	1.59647	0
952	2.05957	0.899688	0.00238256	0.436833	0	2.28921	1
957	0.380131	0.700478	0.000252363	1.84273	0	0.542674	0
960	1.57588	1.07656	5.92458e-05	0.683151	0	1.46381	0
961	1.38082	0.76919	0.000574236	0.557051	0	1.79517	0
963	1.20928	1.30545	0.672272	1.07953	0	0.926328	0
964	0.370857	0.191436	0.0164168	0.516199	0	1.93724	0
967	1.71358	1.1326	0.102738	0.660955	0	1.51296	0
971	1.75228	2.72889	0.0250384	1.55734	0	0.642121	0
972	1.77213	2.81373	0.297845	1.58777	0	0.629813	0
973	3.21468	3.32315	0.831776	1.03374	0	0.967359	0
975	1.27928	1.24678	0.862287	0.974589	0	1.02607	0
976	0.955197	0.952798	0.98841	0.997489	0	1.00252	0
977	0.558477	0.87821	0.0547535	1.57251	0	0.635926	0
978	0.899757	1.06264	0.412554	1.18103	0	0.846716	0
983	2.39944	2.14423	0.837483	0.893637	0	1.11902	0
984	0.909606	0.660997	0.164405	0.726686	0	1.37611	0
986	1.15186	1.0831	0.652405	0.9403	0	1.06349	0
987	1.53956	0.833156	0.0171996	0.541166	0	1.84786	0
988	0.857015	2.55636	0.0501126	2.98287	0	0.335248	0
989	1.16828	1.25565	0.826674	1.07479	0	0.930417	0
990	1.28602	1.12552	0.297288	0.875196	0	1.1426	0
992	1.51706	0.569413	4.99542e-06	0.37534	0	2.66425	1
995	2.01713	1.09304	0.120341	0.541881	0	1.84542	0
999	0.228283	0.201942	0.522157	0.884615	0	1.13044	0
1000	1.16245	0.765571	0.00488704	0.658583	0	1.51841	0
1002	2.57961	4.76675	0.231969	1.84785	0	0.541168	0
1003	2.15809	5.87869	0.00431091	2.72403	1	0.367104	0
1005	1.99704	0.55293	1.80344e-08	0.276876	0	3.61173	1
1008	3.13532	3.45157	0.794951	1.10087	0	0.908374	0
1010	1.3795	0.540734	0.00125955	0.391979	0	2.55116	1
1011	1.5454	1.12566	0.140814	0.728396	0	1.37288	0
1013	0.454857	0.918258	0.00121378	2.01878	1	0.495348	0
1014	0.843383	1.1813	0.0540205	1.40067	0	0.713944	0
1015	1.35519	1.37732	0.93782	1.01633	0	0.98393	0
1017	0.893325	2.37214	1.58038e-05	2.65541	1	0.37659	0
1019	1.0998	1.4259	0.397867	1.29651	0	0.771302	0
1020	1.41333	1.86343	0.309047	1.31847	0	0.758456	0
1021	0.999775	0.868693	0.487823	0.868889	0	1.1509	0
1022	0.970498	1.23502	0.343212	1.27257	0	0.785814	0
1023	2.62645	1.98219	0.455561	0.754702	0	1.32503	0
1024	1.50855	1.89122	0.136447	1.25367	0	0.79766	0
1025	1.76385	1.15951	0.00801018	0.657375	0	1.5212	0
1026	0.354932	1.1863	1.42043e-06	3.34233	1	0.299193	0
1027	1.21515	1.17877	0.719499	0.970059	0	1.03087	0
1028	0.998366	0.905691	0.684146	0.907174	0	1.10232	0
1030	1.46415	1.02213	0.523521	0.698108	0	1.43244	0
1031	1.15803	1.40469	0.441715	1.21301	0	0.824397	0
1034	0.92712	1.9331	0.212683	2.08506	0	0.479603	0
1035	0.615013	1.68189	0.569666	2.73472	0	0.365668	0
1037	2.00666	0.642832	0.000265991	0.32035	0	3.12159	1
1041	0.536548	1.20039	1.2252e-08	2.23724	1	0.446978	0
1042	0.760401	0.677106	0.571025	0.89046	0	1.12302	0
1043	0.490257	0.800024	0.0067277	1.63185	0	0.612803	0
1046	1.66469	1.40861	0.279259	0.846166	0	1.1818	0
1050	1.41932	0.805651	0.0210765	0.567633	0	1.7617	0
1051	1.22169	0.729703	0.0640237	0.597291	0	1.67423	0
1055	1.04185	0.775463	0.0269072	0.744316	0	1.34352	0
1061	1.72422	0.819331	0.00552412	0.475188	0	2.10443	1
1064	1.4138	1.60614	0.823961	1.13604	0	0.88025	0
1065	1.58771	0.824321	7.44608e-05	0.519188	0	1.92609	0
1068	1.76659	2.2065	0.277894	1.24902	0	0.800627	0
1069	1.38225	1.44563	0.556779	1.04585	0	0.95616	0
1070	1.35848	2.44761	0.152741	1.80173	0	0.555022	0
1071	0.631349	1.52759	0.0203345	2.41956	1	0.413299	0
1073	0.693707	2.13638	0.00698641	3.07966	1	0.324712	0
1074	0.408581	0.418716	0.908599	1.02481	0	0.975793	0
1076	1.33002	1.41694	0.461806	1.06535	0	0.938659	0
1077	1.19505	2.35882	0.0161859	1.97382	0	0.506631	0
1080	2.20038	1.55201	0.00841665	0.705337	0	1.41776	0
1081	0.789151	0.907323	0.475453	1.14975	0	0.869757	0
1082	0.617062	1.39306	0.020043	2.25757	1	0.442954	0
1083	1.94293	4.14817	0.0240524	2.13501	1	0.468382	0
1084	2.67944	4.41751	0.15179	1.64867	0	0.606551	0
1085	0.583975	2.97263	0.0159195	5.09034	1	0.19645	0
1087	2.61429	2.377	0.733764	0.909234	0	1.09983	0
1088	0.808466	2.9091	0.0263573	3.5983	1	0.277909	0
1089	0.38627	2.20247	1.02633e-06	5.70189	1	0.17538	0
1090	3.6243	2.14502	0.0975278	0.591845	0	1.68963	0
1091	0.443048	1.23937	0.000317721	2.79737	1	0.357479	0
1094	0.420571	2.65208	1.54809e-05	6.30591	1	0.158581	0
1095	1.36298	0.715104	0.0058198	0.524663	0	1.90599	0
1098	0.944404	0.973286	0.922911	1.03058	0	0.970326	0
1099	1.37158	1.37247	0.996873	1.00064	0	0.999358	0
1102	0.823941	1.73856	0.132849	2.11005	0	0.473922	0
1104	0.46923	1.4285	2.96817e-05	3.04435	1	0.328477	0
1106	2.27957	1.16338	0.00067759	0.510348	0	1.95945	0
1108	1.97629	1.43815	0.371994	0.727704	0	1.37419	0
1109	0.488995	0.924385	0.019906	1.89038	0	0.528995	0
1113	1.24209	0.980145	0.141179	0.789107	0	1.26726	0
1114	0.538068	0.688339	0.316431	1.27928	0	0.781691	0
1116	0.392599	0.30895	0.230965	0.786936	0	1.27075	0
1117	1.20848	0.884769	0.140802	0.732132	0	1.36587	0
1118	1.05517	1.30444	0.0869557	1.23623	0	0.808908	0
1119	1.26242	1.01854	0.354387	0.80681	0	1.23945	0
1120	0.962046	1.72633	0.0508632	1.79444	0	0.557277	0
1122	0.481664	1.6396	1.10856e-05	3.40404	1	0.293769	0
1123	0.353526	1.10309	0.00352003	3.12026	1	0.320486	0
1124	0.985984	0.410292	0.0114992	0.416124	0	2.40313	1
1125	1.3479	1.83602	0.0791283	1.36213	0	0.734142	0
1127	1.02465	0.857659	0.409473	0.837023	0	1.19471	0
1132	1.2204	3.25322	0.0021796	2.66571	1	0.375135	0
1133	1.89085	1.82279	0.897578	0.964004	0	1.03734	0
1134	2.54485	3.20599	0.749719	1.2598	0	0.793779	0
1135	1.25339	3.27286	0.000276131	2.61122	1	0.382963	0
1137	1.74792	0.956396	0.0632697	0.547163	0	1.82761	0
1139	1.79307	0.838019	0.0308924	0.467365	0	2.13966	1
1141	1.61083	1.42972	0.204999	0.887566	0	1.12668	0
1142	2.59693	2.17043	0.623567	0.835768	0	1.1965	0
1144	1.28276	3.21261	1.83364e-06	2.50445	1	0.399289	0
1145	0.354542	1.77929	1.37585e-05	5.01855	1	0.199261	0
1146	0.555863	1.871	0.000221982	3.36594	1	0.297094	0
1147	1.41826	1.56118	0.770833	1.10077	0	0.908451	0
1149	1.64948	1.56336	0.83301	0.947792	0	1.05508	0
1150	1.50467	1.68285	0.848485	1.11841	0	0.894123	0
1151	0.915915	0.769276	0.291627	0.839898	0	1.19062	0
1152	0.574121	1.2027	6.77061e-09	2.09485	1	0.477361	0
1153	0.450214	1.71107	5.93293e-05	3.80058	1	0.263118	0
1155	2.25402	1.19155	0.0821206	0.528634	0	1.89167	0
1156	1.09859	0.720091	0.131571	0.655472	0	1.52562	0
1159	1.5677	0.584928	0.0785866	0.373111	0	2.68017	0
1160	1.41877	1.45389	0.867651	1.02475	0	0.975848	0
1161	1.36515	0.609239	0.0523466	0.446279	0	2.24075	0
1162	1.29904	1.48494	0.241675	1.1431	0	0.874814	0
1163	2.54486	0.740231	0.00771536	0.290873	0	3.43792	1
1165	0.988054	0.501911	0.124104	0.507979	0	1.96858	0
1166	3.09871	2.06892	0.426906	0.66767	0	1.49775	0
1168	0.813864	0.695931	0.345441	0.855095	0	1.16946	0
1169	1.85965	0.687657	0.00164023	0.369777	0	2.70434	1
1170	1.47168	1.94306	0.387312	1.3203	0	0.757403	0
1172	1.3459	1.5745	0.74981	1.16984	0	0.854815	0
1178	1.40121	0.298968	0.00132105	0.213364	0	4.68682	1
1181	1.13038	1.78794	0.304404	1.58171	0	0.632228	0
1182	1.11034	0.973359	0.334815	0.876632	0	1.14073	0
1183	1.81784	0.990806	0.0653993	0.545044	0	1.83471	0
1186	0.62022	0.70278	0.604566	1.13311	0	0.882523	0
1188	1.54742	0.762712	0.00369868	0.492892	0	2.02884	1
1190	1.61051	1.65784	0.851996	1.02938	0	0.971455	0
1191	1.39944	2.88419	0.0537923	2.06097	0	0.485209	0
1193	2.1056	2.35547	0.814699	1.11867	0	0.893921	0
1194	1.67954	1.62677	0.892614	0.968578	0	1.03244	0
1196	2.05394	1.00985	0.0278753	0.491663	0	2.03391	1
1197	2.61051	1.97768	0.237392	0.757581	0	1.31999	0
1198	2.14231	1.42711	0.0792036	0.666154	0	1.50115	0
1199	2.42553	3.29943	0.477386	1.36029	0	0.735137	0
1200	2.55806	4.20944	0.271352	1.64556	0	0.607696	0
1201	0.873206	3.15551	3.31398e-06	3.61371	1	0.276724	0
1204	1.47317	1.2276	0.307806	0.833306	0	1.20004	0
1205	0.847698	1.51302	0.00506733	1.78486	0	0.560269	0
1206	0.492398	0.754241	0.358342	1.53177	0	0.65284	0
1209	1.61819	1.06033	0.0305243	0.65526	0	1.52611	0
1210	0.617655	0.563303	0.702735	0.912002	0	1.09649	0
1211	1.1224	0.619282	0.102843	0.551749	0	1.81242	0
1212	0.407128	0.615526	0.00726761	1.51187	0	0.661432	0
1213	0.824648	0.622754	0.37419	0.755176	0	1.3242	0
1214	0.252685	0.407394	0.0148234	1.61226	0	0.620246	0
1215	0.333353	0.515727	0.0023077	1.54709	0	0.646376	0
1216	0.885577	1.57554	0.0336839	1.77912	0	0.562077	0
1217	1.35279	1.06061	0.0255449	0.784019	0	1.27548	0
1218	1.62517	0.859232	0.00333737	0.528702	0	1.89142	0
1219	2.10046	0.786646	0.00350649	0.374511	0	2.67015	1
1221	1.36936	0.496707	0.0020614	0.362729	0	2.75688	1
1222	2.54544	2.35332	0.715545	0.924526	0	1.08164	0
1225	0.746479	0.766624	0.8269	1.02699	0	0.973723	0
1228	1.11421	1.87094	0.0177966	1.67915	0	0.595539	0
1230	1.27692	0.815151	0.162377	0.638372	0	1.56649	0
1232	1.48891	0.916927	0.0263694	0.615839	0	1.6238	0
1234	0.947798	0.700896	0.0258112	0.739499	0	1.35227	0
1235	1.35484	0.492523	0.0221369	0.363527	0	2.75083	1
1236	0.559533	0.838658	0.344219	1.49885	0	0.667176	0
1237	0.414668	1.90346	0.0759804	4.59033	0	0.217849	0
1238	1.83205	0.886654	0.0116988	0.483969	0	2.06625	1
1239	1.79558	0.65303	0.0658306	0.363687	0	2.74961	0
1240	1.11066	0.528183	0.00326078	0.475556	0	2.1028	1
1241	1.65123	1.96109	0.704023	1.18765	0	0.841996	0
1243	0.887609	1.08983	0.411814	1.22783	0	0.814445	0
1244	0.659463	0.501639	0.12923	0.760679	0	1.31462	0
1247	1.50547	2.01399	0.198225	1.33779	0	0.747502	0
1250	1.23994	1.6439	0.464748	1.32578	0	0.75427	0
1254	0.595415	0.882627	0.00217458	1.48237	0	0.674594	0
1258	1.29134	0.932231	0.0461751	0.721909	0	1.38522	0
1259	0.981175	1.25864	0.303313	1.28279	0	0.779552	0
1260	0.611009	0.757769	0.325246	1.24019	0	0.806327	0
1262	3.01743	2.41875	0.410919	0.801594	0	1.24751	0
1263	1.85632	1.8689	0.976266	1.00678	0	0.993269	0
1268	2.01278	0.919366	0.128751	0.456763	0	2.18932	0
1269	2.24795	1.23555	0.0485856	0.549635	0	1.81939	0
1270	1.27999	1.22671	0.828665	0.95838	0	1.04343	0
1271	1.59247	1.05879	0.0480523	0.664874	0	1.50404	0
1276	2.46956	0.855711	0.0169939	0.346504	0	2.88597	1
1281	1.46724	0.878395	0.050225	0.59867	0	1.67037	0
1284	1.92272	0.940297	0.00454223	0.489046	0	2.0448	1
1287	1.45783	0.469052	0.11772	0.321746	0	3.10804	0
1289	1.29873	1.51401	0.298867	1.16576	0	0.857808	0
1292	1.16536	1.16938	0.975202	1.00345	0	0.996563	0
1294	0.764445	2.91655	1.05561e-08	3.81525	1	0.262106	0
1295	0.539985	0.856271	0.0337664	1.58573	0	0.630624	0
1296	1.12854	0.907125	0.077536	0.803807	0	1.24408	0
1297	1.12058	0.94336	0.658705	0.841847	0	1.18786	0
1298	1.5973	1.24996	0.21379	0.782548	0	1.27788	0
1300	1.1222	0.926465	0.196999	0.825577	0	1.21127	0
1301	1.033	1.19132	0.294358	1.15326	0	0.867104	0
1303	1.37722	0.899765	0.00956247	0.653317	0	1.53065	0
1304	4.06717	6.03839	0.215981	1.48467	0	0.673552	0
1305	1.68205	1.78205	0.773092	1.05945	0	0.943882	0
1306	1.22431	1.71224	0.291756	1.39854	0	0.715032	0
1309	2.02334	1.2102	0.0126694	0.598119	0	1.67191	0
1310	0.854148	1.28491	0.0234363	1.50432	0	0.664752	0
1313	1.36377	1.70197	0.036675	1.24799	0	0.801291	0
1314	0.54801	1.29346	6.62291e-06	2.36029	1	0.423676	0
1315	0.973752	0.298934	0.08589	0.306992	0	3.25742	0
1316	0.230778	0.754572	0.00144793	3.26969	1	0.305839	0
1317	1.40599	1.29171	0.663238	0.918718	0	1.08847	0
1318	1.0047	0.587689	0.100946	0.584942	0	1.70957	0
1319	0.291774	1.12684	0.00344765	3.86205	1	0.25893	0
1320	0.577238	1.61263	6.61237e-06	2.7937	1	0.357949	0
1321	1.5639	1.36366	0.564484	0.871965	0	1.14684	0
1322	1.44253	1.37151	0.786832	0.950769	0	1.05178	0
1323	1.04348	1.26072	0.327907	1.20819	0	0.827681	0
1325	0.862924	1.23869	0.0959611	1.43545	0	0.696644	0
1326	0.278828	0.208057	0.15561	0.746186	0	1.34015	0
1334	1.34248	2.24796	0.0355666	1.67448	0	0.5972	0
1335	1.19254	2.09338	0.370911	1.75539	0	0.569674	0
1336	1.02445	1.41069	0.0929121	1.37703	0	0.7262	0
1337	1.34174	1.49241	0.790648	1.11229	0	0.899047	0
1338	1.59511	0.991225	0.00604296	0.621416	0	1.60923	0
1341	0.573298	2.90244	0.0016102	5.06271	1	0.197523	0
1342	1.99218	1.27717	0.0329152	0.641093	0	1.55984	0
1346	1.24138	0.5074	0.0132771	0.408738	0	2.44656	1
1349	1.02743	0.789069	0.0549269	0.768	0	1.30208	0
1350	1.65697	0.804528	0.0462942	0.485541	0	2.05956	1
1353	1.41838	2.19407	0.0158717	1.54688	0	0.646462	0
1355	0.735813	0.763756	0.920842	1.03798	0	0.963413	0
1358	0.686135	2.07488	0.000131938	3.02402	1	0.330686	0
1360	1.97286	4.51563	0.00608216	2.28888	1	0.436895	0
1361	2.3744	3.20026	0.167457	1.34782	0	0.741939	0
1362	1.17138	1.18458	0.952524	1.01127	0	0.988851	0
1363	1.47708	1.64248	0.442854	1.11197	0	0.899301	0
1364	2.26342	2.7417	0.717045	1.21131	0	0.825555	0
1366	1.04829	0.571437	0.0919836	0.545115	0	1.83448	0
1368	1.21911	0.894977	0.296791	0.734121	0	1.36217	0
1369	1.30194	1.231	0.603456	0.945508	0	1.05763	0
1370	0.968409	1.47022	0.0337856	1.51818	0	0.658685	0
1371	1.44411	1.23553	0.284978	0.85556	0	1.16883	0
1372	0.938117	0.699702	0.0447766	0.745858	0	1.34074	0
1373	3.21223	1.45941	0.00171567	0.454328	0	2.20105	1
1374	0.85619	1.39073	0.0487088	1.62432	0	0.615642	0
1375	1.44133	2.28478	0.0938999	1.58519	0	0.630838	0
1376	1.0164	1.84968	0.00494998	1.81983	0	0.549502	0
1377	1.38502	0.658178	0.109071	0.475211	0	2.10433	0
1378	0.694351	2.13107	8.64354e-09	3.06915	1	0.325823	0
1379	2.93417	1.83388	0.150095	0.625007	0	1.59998	0
1380	0.891806	2.07393	0.000456969	2.32554	1	0.430008	0
1381	2.45981	1.56037	0.168614	0.634346	0	1.57643	0
1382	0.79503	0.708758	0.577811	0.891486	0	1.12172	0
1383	0.431617	0.586875	0.0467114	1.35971	0	0.735449	0
1384	0.966373	1.20188	0.285374	1.2437	0	0.804053	0
1385	0.332001	0.971407	0.000520074	2.92592	1	0.341773	0
1386	0.477882	0.448155	0.634043	0.937793	0	1.06633	0
1387	0.514336	0.746492	0.109323	1.45137	0	0.689004	0
1388	1.5897	0.911442	2.48882e-05	0.573343	0	1.74416	0
1389	0.332028	0.37007	0.728176	1.11457	0	0.897204	0
1390	0.689766	1.10736	0.0585213	1.60542	0	0.622891	0
1391	0.418887	1.17891	8.50244e-10	2.81439	1	0.355317	0
1393	1.71855	0.799201	9.98003e-06	0.465043	0	2.15034	1
1396	1.47798	0.79974	0.0357466	0.541103	0	1.84808	0
1397	1.43805	0.960022	0.0598078	0.667584	0	1.49794	0
1399	1.2455	0.366579	0.00612926	0.294324	0	3.39761	1
1402	1.30473	1.09142	0.223733	0.836511	0	1.19544	0
1403	2.37326	2.5007	0.857234	1.0537	0	0.94904	0
1405	1.35592	1.01296	0.0768291	0.747065	0	1.33857	0
1406	0.525403	0.925552	0.00109009	1.7616	0	0.567665	0
1407	0.930771	1.01891	0.324173	1.09469	0	0.913498	0
1408	0.739751	0.979143	0.128153	1.32361	0	0.755509	0
1409	0.727329	0.882454	0.149583	1.21328	0	0.824212	0
1410	0.93096	1.83118	0.168079	1.96698	0	0.508393	0
1413	0.637617	1.41624	2.00142e-05	2.22114	1	0.45022	0
1414	0.378199	1.01804	0.00499075	2.69182	1	0.371496	0
1415	1.69732	0.987758	0.0298432	0.581952	0	1.71836	0
1417	2.17837	2.22339	0.914858	1.02067	0	0.979749	0
1418	1.58693	1.78898	0.5687	1.12732	0	0.88706	0
1419	0.921872	1.80999	0.00218053	1.96339	0	0.509323	0
1420	0.890843	0.88822	0.990946	0.997056	0	1.00295	0
1421	2.73554	3.84436	0.468147	1.40534	0	0.711572	0
1422	0.941085	2.14688	0.00846702	2.28128	1	0.43835	0
1423	0.317796	0.61176	0.000336404	1.92501	0	0.519479	0
1424	1.13287	1.17556	0.850767	1.03768	0	0.963688	0
1426	3.12014	3.36234	0.868435	1.07762	0	0.927969	0
1427	3.15135	2.47727	0.533288	0.786099	0	1.27211	0
1428	2.99479	2.45098	0.600162	0.818415	0	1.22187	0
1430	1.10085	2.80426	0.00271965	2.54736	1	0.392563	0
1431	1.25155	4.93063	0.0281721	3.93962	1	0.253832	0
1432	1.59893	0.927723	0.179746	0.580215	0	1.7235	0
1434	1.74413	1.80384	0.873876	1.03423	0	0.9669	0
1435	0.976911	1.04351	0.721561	1.06817	0	0.936181	0
1436	1.2135	1.53549	0.303201	1.26534	0	0.790303	0
1437	0.737832	0.744952	0.952487	1.00965	0	0.990442	0
1438	0.351601	0.371735	0.789055	1.05726	0	0.945838	0
1439	0.189046	0.391534	0.15566	2.07111	0	0.482834	0
1440	0.759576	1.05098	0.393764	1.38364	0	0.722732	0
1441	0.824809	1.27352	0.0101469	1.54402	0	0.64766	0
1442	0.690563	1.49531	0.00273481	2.16535	1	0.46182	0
1443	0.660002	3.07398	7.68306e-07	4.65753	1	0.214706	0
1444	1.25939	0.75909	0.00582344	0.602745	0	1.65908	0
1445	1.38019	1.17601	0.312232	0.852065	0	1.17362	0
1446	1.55499	1.12006	0.221302	0.720301	0	1.38831	0
1447	1.31172	1.55758	0.375044	1.18743	0	0.842153	0
1450	0.854747	0.940088	0.294797	1.09984	0	0.90922	0
1451	1.17356	1.34128	0.586133	1.14292	0	0.874955	0
1453	0.907768	1.10247	0.508232	1.21448	0	0.823396	0
1454	1.1534	0.369872	7.26883e-13	0.320681	0	3.11836	1
1455	1.51624	0.979269	0.0194106	0.645854	0	1.54834	0
1457	1.01435	1.86782	0.0823936	1.84139	0	0.543067	0
1458	0.916788	1.34625	0.0868699	1.46844	0	0.680993	0
1459	1.2494	0.997995	0.0769335	0.798782	0	1.25191	0
1460	1.30594	2.33613	0.0613318	1.78885	0	0.559017	0
1461	1.26019	1.73354	0.086316	1.37562	0	0.726944	0
1462	1.32215	1.30725	0.979168	0.98873	0	1.0114	0
1463	0.453619	0.795391	8.34293e-05	1.75343	0	0.570309	0
1464	0.382638	0.644963	0.0011949	1.68557	0	0.593272	0
1465	0.852379	1.35527	0.0111662	1.58999	0	0.628935	0
1467	1.4296	1.21803	0.280137	0.852002	0	1.17371	0
1468	1.47328	0.961806	0.00347473	0.652832	0	1.53179	0
1469	1.14722	2.5177	0.00150276	2.19462	1	0.45566	0
1470	1.41092	1.0757	0.441554	0.762412	0	1.31163	0
1471	2.43966	0.627033	3.84678e-07	0.257017	0	3.89079	1
1472	0.514506	1.1581	1.64575e-07	2.2509	1	0.444266	0
1473	0.673026	0.964902	0.245856	1.43368	0	0.697507	0
1474	1.72388	2.71047	0.20641	1.57231	0	0.636009	0
1475	0.52539	1.35593	7.63308e-11	2.5808	1	0.387476	0
1476	0.569447	0.669164	0.121525	1.17511	0	0.850982	0
1477	0.576821	0.783526	0.0192495	1.35835	0	0.736186	0
1478	0.340428	0.787636	0.0554041	2.31367	0	0.432214	0
1479	0.277356	0.470514	0.00609484	1.69643	0	0.589474	0
1480	0.600816	0.250979	0.0469822	0.41773	0	2.39389	1
1481	1.56884	1.57455	0.987377	1.00364	0	0.99637	0
1482	1.25408	0.908507	0.128054	0.724441	0	1.38037	0
1483	1.01669	1.03438	0.87831	1.01739	0	0.982904	0
1484	1.18752	0.991969	0.405223	0.835328	0	1.19714	0
1485	1.09108	0.905699	0.517462	0.830091	0	1.20469	0
1486	1.69201	1.21245	0.109759	0.716572	0	1.39553	0
1487	1.97259	0.842821	4.29364e-08	0.427265	0	2.34047	1
1488	0.974111	1.46277	0.182215	1.50165	0	0.665934	0
1489	1.90738	1.60282	0.492827	0.840326	0	1.19001	0
1490	0.217276	0.469641	0.0464386	2.16149	1	0.462643	0
1491	0.23223	0.41103	0.0107962	1.76993	0	0.564994	0
1492	0.942654	0.831885	0.627929	0.882493	0	1.13315	0
1493	1.19773	1.72262	0.139726	1.43824	0	0.695296	0
1494	0.706328	0.793812	0.495985	1.12386	0	0.889793	0
1495	0.330103	0.825836	0.00045568	2.50175	1	0.39972	0
1496	0.4073	0.934914	2.57287e-09	2.2954	1	0.435655	0
1498	0.727596	0.682732	0.782826	0.93834	0	1.06571	0
1499	0.362352	0.174327	0.00672389	0.481099	0	2.07858	1
1500	0.198223	0.362406	0.00706757	1.82828	0	0.546964	0
1501	0.314278	0.311315	0.934637	0.990573	0	1.00952	0
1502	0.267359	0.41463	0.0194396	1.55083	0	0.644814	0
1503	0.310877	0.527831	0.0495452	1.69788	0	0.58897	0
1504	0.811877	2.36337	0.000144331	2.911	1	0.343524	0
1505	0.186263	0.400687	0.00156542	2.15119	1	0.46486	0
1506	0.738415	0.910771	0.2602	1.23341	0	0.810758	0
1507	0.594959	0.746907	0.255986	1.25539	0	0.796564	0
1508	0.376188	0.617465	0.000208008	1.64138	0	0.609245	0
1509	0.820926	1.0859	0.147663	1.32277	0	0.755987	0
1510	0.85515	0.44763	0.0115243	0.523452	0	1.91039	0
1511	0.541749	0.521936	0.774773	0.963426	0	1.03796	0
1512	0.506896	0.465401	0.769095	0.918138	0	1.08916	0
1513	1.36949	1.73828	0.0252011	1.26929	0	0.787841	0
1514	0.125956	0.785422	0.184167	6.23571	0	0.160367	0
1515	0.231047	0.569093	0.00995447	2.4631	1	0.405992	0
1516	0.373002	0.826601	0.000474564	2.21608	1	0.451248	0
1517	0.476443	0.771855	0.031439	1.62004	0	0.617271	0
1518	0.86099	1.24206	0.042503	1.44259	0	0.693197	0
1520	0.748143	0.74492	0.986282	0.995692	0	1.00433	0
1521	0.279374	0.355038	0.296203	1.27083	0	0.786885	0
1522	0.351957	0.897467	0.0514496	2.54993	0	0.392167	0
1523	0.450307	0.702383	0.188887	1.55979	0	0.641114	0
1524	0.810359	0.70681	0.62655	0.872219	0	1.1465	0
1526	0.369681	0.360752	0.909971	0.975849	0	1.02475	0
1527	0.427321	0.527671	0.286618	1.23484	0	0.809823	0
1528	2.05742	1.64864	0.284166	0.801315	0	1.24795	0
1529	2.45999	1.90772	0.094998	0.7755	0	1.28949	0
1530	0.386972	0.64584	0.00413472	1.66896	0	0.599176	0
1531	0.18997	0.258542	0.00712304	1.36096	0	0.734776	0
1532	1.48414	1.11385	0.0175971	0.750498	0	1.33245	0
1533	1.5085	1.11787	0.159828	0.741051	0	1.34943	0
1534	3.0057	NaN	NaN	NaN	0	NaN	0
1535	1.77314	1.321	0.27953	0.745007	0	1.34227	0
1536	1.69334	0.88961	0.000363026	0.525357	0	1.90347	0
1537	0.998267	0.828918	0.366399	0.830357	0	1.2043	0
1538	1.52452	2.26936	0.114049	1.48857	0	0.671785	0
1540	0.336909	0.782543	0.00140316	2.32271	1	0.430531	0
1541	0.650977	2.96505	0.177047	4.55477	0	0.21955	0
1542	1.18497	1.91425	0.14669	1.61544	0	0.619026	0
1543	1.77683	2.01056	0.641316	1.13154	0	0.883749	0
1544	0.822836	1.28823	0.00986575	1.5656	0	0.638732	0
1545	1.12683	1.16189	0.867146	1.03112	0	0.969823	0
1546	0.561124	1.32483	0.00209132	2.36103	1	0.423545	0
1547	0.821746	1.45414	0.00202204	1.76957	0	0.565109	0
1549	0.941618	0.942906	0.990705	1.00137	0	0.998633	0
1550	1.53473	2.64187	0.514932	1.72139	0	0.580927	0
1551	0.387743	0.805844	0.000249392	2.07829	1	0.481164	0
1554	0.63673	0.775891	0.057133	1.21856	0	0.820643	0
1557	1.01724	1.3429	0.318301	1.32014	0	0.757497	0
1558	1.46296	1.08946	0.38371	0.744701	0	1.34282	0
1559	0.677611	1.15938	0.00785858	1.71098	0	0.584461	0
1560	0.626525	0.670709	0.793186	1.07052	0	0.934124	0
1561	0.200082	0.257905	0.301192	1.289	0	0.775798	0
1562	0.341312	0.362303	0.871174	1.0615	0	0.942063	0
1563	2.31797	2.87078	0.62934	1.23849	0	0.807436	0
1564	0.712151	2.04885	0.146375	2.87699	0	0.347585	0
1565	1.03733	1.00598	0.929117	0.969778	0	1.03116	0
1566	0.816014	0.562238	0.0603032	0.689006	0	1.45137	0
1567	1.31941	1.28492	0.852682	0.973859	0	1.02684	0
1568	1.56909	1.68391	0.85667	1.07317	0	0.931818	0
1570	0.637535	4.09368	3.51394e-20	6.42111	1	0.155736	0
1571	0.92238	1.39941	0.00822544	1.51717	0	0.659122	0
1573	1.9727	0.912773	0.0326336	0.462701	0	2.16122	1
1576	1.35646	1.71974	0.477573	1.26781	0	0.788762	0
1577	0.552626	2.5579	1.15961e-06	4.62863	1	0.216047	0
1579	0.775367	3.2921	1.09808e-05	4.24586	1	0.235524	0
1580	0.525125	3.51105	2.96356e-11	6.68613	1	0.149563	0
1582	1.08644	0.682468	0.0902357	0.628168	0	1.59193	0
1583	2.08665	0.961486	2.09327e-06	0.46078	0	2.17023	1
1584	1.24856	1.3894	0.76399	1.1128	0	0.898637	0
1585	2.89939	1.15725	0.00107015	0.399137	0	2.50541	1
1587	1.05259	1.26426	0.199568	1.2011	0	0.832569	0
1588	1.55321	1.78557	0.632937	1.1496	0	0.869867	0
1589	2.10537	2.08998	0.981995	0.99269	0	1.00736	0
1590	1.64481	2.3513	0.683178	1.42953	0	0.699533	0
1591	0.345504	0.0863708	0.0369326	0.249985	0	4.00024	1
1592	1.23257	1.0408	0.555231	0.844417	0	1.18425	0
1593	1.14979	1.78885	0.108426	1.55581	0	0.642754	0
1594	0.266331	1.04117	1.44403e-08	3.90932	1	0.255799	0
1595	0.380752	0.973799	7.2362e-07	2.55757	1	0.390997	0
1596	1.13405	0.904195	0.229435	0.797315	0	1.25421	0
1597	0.44276	1.29221	0.000198771	2.91854	1	0.342637	0
1598	0.747814	0.922689	0.251891	1.23385	0	0.810473	0
1599	1.09214	1.38614	0.310125	1.26919	0	0.787902	0
1600	1.39632	3.01733	0.000965463	2.16092	1	0.462766	0
1601	0.229654	0.474206	0.0289992	2.06487	1	0.484292	0
1602	0.501212	0.767597	0.0280715	1.53148	0	0.652963	0
1603	3.01681	0.652086	0.000184977	0.216151	0	4.6264	1
1604	1.9683	0.705975	3.05374e-05	0.358672	0	2.78806	1
1607	1.85842	0.966867	0.0167801	0.520262	0	1.92211	0
1609	1.69176	2.22485	0.0744087	1.31511	0	0.760391	0
1610	1.07086	1.99817	0.0239515	1.86596	0	0.535918	0
1614	1.17798	3.52467	0.00135072	2.99213	1	0.334211	0
1616	0.890519	1.5747	0.000870292	1.76829	0	0.565517	0
1617	1.69072	1.53819	0.605067	0.90978	0	1.09917	0
1619	3.41011	4.46143	0.324906	1.3083	0	0.764353	0
1620	0.456478	0.192236	4.28358e-06	0.421129	0	2.37457	1
1621	0.333175	0.31245	0.661773	0.937796	0	1.06633	0
1622	0.379608	0.723	0.161248	1.9046	0	0.525046	0
1623	1.66476	2.51473	0.0465837	1.51057	0	0.662004	0
1624	0.82245	1.80682	0.209247	2.19688	0	0.455192	0
1626	1.47705	0.896509	0.0148992	0.606959	0	1.64756	0
1628	1.65686	1.11743	0.173994	0.674424	0	1.48275	0
1629	1.94534	0.735508	0.00153127	0.378087	0	2.6449	1
1630	1.8168	1.70858	0.792396	0.940434	0	1.06334	0
1631	0.455204	1.8846	1.17056e-13	4.14013	1	0.241538	0
1632	0.372499	0.526441	0.111459	1.41327	0	0.70758	0
1633	0.681828	0.705998	0.933134	1.03545	0	0.965764	0
1634	0.420169	0.890005	0.0127187	2.11821	1	0.472097	0
1635	0.344566	0.483166	0.0177901	1.40225	0	0.713141	0
1636	0.549319	0.703368	0.133064	1.28044	0	0.780984	0
1637	0.423407	0.584721	0.00431038	1.38099	0	0.724118	0
1638	0.238544	0.143916	0.120023	0.603311	0	1.65752	0
1639	0.930499	1.50908	0.10632	1.62179	0	0.616601	0
1640	1.60625	2.17782	0.104207	1.35584	0	0.737549	0
1641	2.73486	2.41718	0.383905	0.883839	0	1.13143	0
1643	1.1504	1.20704	0.691339	1.04923	0	0.953076	0
1644	1.39401	1.14693	0.297798	0.822753	0	1.21543	0
1645	2.21465	1.77059	0.378352	0.79949	0	1.2508	0
1646	2.53391	3.50425	0.616409	1.38294	0	0.723096	0
1647	2.03824	1.38682	0.00581034	0.680404	0	1.46972	0
1648	2.47153	4.33517	0.0431462	1.75404	0	0.570111	0
1649	0.482884	0.634569	0.120778	1.31412	0	0.760964	0
1651	0.598496	0.820313	0.147046	1.37062	0	0.729595	0
1652	1.22265	1.11227	0.42471	0.909719	0	1.09924	0
1653	0.311884	0.638147	0.00224594	2.0461	1	0.488734	0
1654	0.389987	0.374939	0.779195	0.961415	0	1.04013	0
1655	0.320203	0.185676	0.0547309	0.579869	0	1.72453	0
1657	0.678236	2.00676	5.96352e-10	2.95879	1	0.337976	0
1658	1.10515	1.74934	0.195464	1.5829	0	0.631752	0
1659	1.93978	3.02428	0.149535	1.55909	0	0.641401	0
1660	1.38405	1.56431	0.340776	1.13024	0	0.88477	0
1662	0.44432	1.23911	3.48e-09	2.78878	1	0.35858	0
1663	0.458685	0.943369	5.24492e-05	2.05668	1	0.48622	0
1664	0.661232	1.28896	0.00414115	1.94934	0	0.512995	0
1665	0.351563	1.01996	0.000134415	2.9012	1	0.344685	0
1666	0.923448	1.1303	0.326405	1.224	0	0.816992	0
1669	1.5518	1.02621	0.0103878	0.661305	0	1.51216	0
1671	0.689635	1.07951	0.00031463	1.56534	0	0.63884	0
1672	0.846422	0.766227	0.744728	0.905254	0	1.10466	0
1673	1.58038	4.4844	0.0617475	2.83755	0	0.352417	0
1675	1.56655	0.99729	0.104805	0.636615	0	1.57081	0
1676	1.28474	0.985625	0.00185232	0.767178	0	1.30348	0
1677	0.757519	0.928195	0.342611	1.22531	0	0.816121	0
1678	1.04884	1.25009	0.245836	1.19188	0	0.839014	0
1679	1.27274	4.37316	0.0986049	3.43602	0	0.291034	0
1680	2.07043	2.35953	0.393746	1.13963	0	0.877476	0
1681	1.39839	2.27443	0.0263421	1.62647	0	0.61483	0
1683	1.18591	1.42105	0.441868	1.19828	0	0.834529	0
1685	1.24887	1.34968	0.544721	1.08072	0	0.925307	0
1686	1.60743	1.43215	0.202001	0.890958	0	1.12239	0
1687	1.61153	0.640539	0.12209	0.397472	0	2.5159	0
1688	0.978221	1.15131	0.167648	1.17694	0	0.849659	0
1689	1.27687	0.828053	0.00702459	0.648503	0	1.54201	0
1690	1.29712	0.696153	0.00443338	0.536693	0	1.86326	0
1694	1.69395	0.623323	0.00539093	0.367969	0	2.71762	1
1695	2.05069	0.967521	0.117261	0.471803	0	2.11953	0
1696	1.64873	1.77829	0.785294	1.07858	0	0.927144	0
1697	0.465268	0.706814	0.0495138	1.51915	0	0.658261	0
1700	0.791253	0.835749	0.884675	1.05623	0	0.94676	0
1704	1.05879	1.75856	0.0151429	1.66091	0	0.60208	0
1705	1.29612	1.35174	0.696161	1.04291	0	0.958857	0
1706	1.13732	0.882641	0.142921	0.776069	0	1.28855	0
1707	1.2404	1.02293	0.113333	0.824681	0	1.21259	0
1709	1.4652	1.24352	0.12848	0.848702	0	1.17827	0
1711	1.22025	1.26767	0.697007	1.03886	0	0.962595	0
1712	1.31254	0.95725	0.0134762	0.729309	0	1.37116	0
1714	0.828052	0.883205	0.769715	1.06661	0	0.937554	0
1715	2.0053	2.3107	0.805503	1.15229	0	0.867834	0
1716	2.14639	1.48145	0.400194	0.690206	0	1.44884	0
1718	1.07815	1.95059	0.00730984	1.8092	0	0.55273	0
1720	1.37782	0.74491	0.0179477	0.540645	0	1.84964	0
1721	1.12566	2.48813	0.281274	2.21038	0	0.452411	0
1724	1.11768	1.69216	0.0110844	1.51399	0	0.660505	0
1727	1.34572	1.76561	0.362283	1.31202	0	0.762183	0
1732	2.8174	3.88083	0.356914	1.37745	0	0.725979	0
1734	0.858986	0.473843	0.0222848	0.551631	0	1.81281	0
1735	1.37268	2.15625	0.220158	1.57084	0	0.636603	0
1736	1.12299	1.28803	0.372135	1.14696	0	0.871868	0
1738	1.33117	1.23726	0.632444	0.929453	0	1.0759	0
1740	0.92638	1.19193	0.518843	1.28665	0	0.77721	0
1742	1.40232	1.12539	0.280534	0.802515	0	1.24608	0
1743	0.625295	1.66144	0.0550711	2.65706	0	0.376356	0
1744	1.0976	0.910863	0.615355	0.829869	0	1.20501	0
1745	1.67504	1.52873	0.636161	0.912649	0	1.09571	0
1747	0.563936	1.57632	0.000631325	2.79521	1	0.357755	0
1748	0.84823	1.53665	0.056833	1.81159	0	0.552	0
1749	0.706718	3.41311	0.0190055	4.82953	1	0.20706	0
1750	0.878493	0.946299	0.590412	1.07718	0	0.928346	0
1751	0.379523	0.664918	5.18135e-05	1.75198	0	0.570782	0
1752	0.559188	0.624621	0.57502	1.11701	0	0.895244	0
1753	0.341035	1.36453	9.22615e-08	4.00113	1	0.24993	0
1754	1.1943	1.20492	0.960142	1.00889	0	0.991186	0
1758	0.679491	1.22584	5.2578e-06	1.80405	0	0.554309	0
1759	0.475367	1.0675	0.0327435	2.24563	1	0.445309	0
1760	0.52754	0.811093	0.0453133	1.5375	0	0.650406	0
1761	0.804681	0.748273	0.745861	0.929901	0	1.07538	0
1762	0.943239	1.42365	0.406145	1.50932	0	0.662548	0
1764	1.15778	0.91628	0.118708	0.791414	0	1.26356	0
1767	0.686767	1.59586	0.0126578	2.32373	1	0.430342	0
1768	0.422907	1.02238	0.000260729	2.41751	1	0.413648	0
1769	0.599298	1.25216	0.107232	2.08938	0	0.478612	0
1772	0.38839	0.340358	0.31283	0.876329	0	1.14112	0
1773	2.64375	2.43237	0.705685	0.920048	0	1.0869	0
1775	0.408652	1.64784	2.40174e-06	4.03239	1	0.247992	0
1776	0.439861	1.22461	7.84955e-07	2.78407	1	0.359186	0
1777	0.709682	1.03673	0.0131186	1.46084	0	0.684537	0
1779	0.772921	1.48265	0.000882091	1.91824	0	0.521311	0
1780	0.321361	0.753334	1.74954e-06	2.3442	1	0.426585	0
1781	0.323472	0.5466	0.000229969	1.68979	0	0.591789	0
1782	0.442017	0.528799	0.223841	1.19633	0	0.835887	0
1783	0.788812	1.16403	0.0407225	1.47568	0	0.677654	0
1784	0.43984	1.325	0.070442	3.01245	0	0.331956	0
1785	0.629347	0.633037	0.972146	1.00586	0	0.994171	0
1786	0.837216	0.760763	0.444655	0.908682	0	1.1005	0
1787	0.81689	0.677983	0.252051	0.829955	0	1.20488	0
1788	0.645084	1.59735	0.000226258	2.47618	1	0.403848	0
1790	0.138656	0.360428	2.80086e-06	2.59944	1	0.384699	0
1791	0.319644	0.328217	0.885922	1.02682	0	0.97388	0
1792	0.2968	0.761912	0.000650888	2.56709	1	0.389546	0
1793	1.89548	0.990666	0.152808	0.522646	0	1.91334	0
1794	0.729285	0.525989	0.239326	0.721239	0	1.3865	0
1795	1.65267	3.34859	0.0392113	2.02617	1	0.493542	0
1796	1.12382	0.683761	0.158551	0.608427	0	1.64358	0
1797	0.542738	1.08467	0.0111558	1.99853	0	0.500369	0
1798	0.829365	0.720177	0.565738	0.868348	0	1.15161	0
1799	0.571988	0.66411	0.188438	1.16105	0	0.861286	0
1800	2.4217	1.65741	0.475751	0.684397	0	1.46114	0
1801	0.978674	1.174	0.414128	1.19958	0	0.833622	0
1802	1.5751	1.20619	0.161408	0.765785	0	1.30585	0
1803	1.2293	0.912475	0.396367	0.742269	0	1.34722	0
1804	0.956142	0.97135	0.955663	1.01591	0	0.984344	0
1805	0.707583	2.49369	0.00702406	3.52423	1	0.28375	0
1806	0.563962	0.302295	0.000126291	0.536021	0	1.8656	0
1807	0.902633	1.42659	0.104399	1.58047	0	0.632722	0
1808	0.393099	0.44144	0.211006	1.12298	0	0.890491	0
1809	1.12265	1.1102	0.947688	0.988904	0	1.01122	0
1810	1.61454	1.62966	0.981136	1.00936	0	0.990724	0
1811	0.23852	0.447783	0.0228072	1.87734	0	0.532669	0
1812	0.947677	1.4795	0.0146802	1.56119	0	0.640536	0
1813	1.08622	2.30347	0.0286507	2.12062	1	0.47156	0
1814	0.440973	0.171926	0.0819873	0.389879	0	2.5649	0
1815	0.185901	0.180751	0.873569	0.972297	0	1.02849	0
1817	1.20037	0.718403	0.0279645	0.598487	0	1.67088	0
1818	0.297111	0.80895	3.25901e-05	2.72272	1	0.36728	0
1819	1.18518	1.34105	0.583705	1.13151	0	0.883771	0
1820	1.07494	1.07557	0.995999	1.00059	0	0.999412	0
1821	1.27528	1.82249	0.110938	1.4291	0	0.699743	0
1822	1.66508	0.904287	4.87222e-06	0.543089	0	1.84132	0
1823	0.471081	0.416427	0.574706	0.883981	0	1.13125	0
1826	0.920118	0.880731	0.69315	0.957194	0	1.04472	0
1827	0.266044	0.36964	0.118451	1.3894	0	0.719738	0
1828	0.645471	0.169459	0.0754728	0.262536	0	3.809	0
1829	0.221586	0.266465	0.258907	1.20254	0	0.831575	0
1830	0.843741	0.664049	0.0630923	0.787029	0	1.2706	0
1832	1.66747	0.866652	0.0685713	0.51974	0	1.92404	0
1833	2.137	1.53542	0.145153	0.718493	0	1.3918	0
1834	2.97675	1.88611	0.209757	0.633612	0	1.57825	0
1836	3.3319	1.32621	0.223079	0.398035	0	2.51234	0
1837	1.14888	2.57387	0.102696	2.24033	0	0.446362	0
1838	2.39632	1.92585	0.308625	0.803671	0	1.24429	0
1839	3.47465	1.7892	0.165974	0.51493	0	1.94201	0
1840	0.686459	0.958518	0.0123985	1.39632	0	0.716166	0
1841	1.28073	1.65814	0.243319	1.29468	0	0.772392	0
1843	1.34863	1.36457	0.968792	1.01182	0	0.988317	0
1844	1.34366	1.62165	0.213075	1.20689	0	0.828574	0
1845	1.61433	1.22624	0.233706	0.759593	0	1.31649	0
1846	1.90224	1.25744	0.515543	0.661031	0	1.51279	0
1847	0.575334	0.924217	0.10938	1.6064	0	0.62251	0
1850	1.40239	1.11696	0.455773	0.796468	0	1.25554	0
1852	1.28013	0.669431	0.00123311	0.522939	0	1.91227	0
1857	0.890669	0.654122	0.202939	0.734417	0	1.36162	0
1862	1.05664	0.874104	0.153893	0.827245	0	1.20883	0
1864	0.250205	0.220909	0.5956	0.882913	0	1.13261	0
1865	0.296469	0.176421	0.0729617	0.595074	0	1.68046	0
1866	0.383802	0.096646	0.194462	0.251812	0	3.97121	0
1867	0.201752	0.163126	0.327377	0.808547	0	1.23679	0
1868	1.48003	2.47534	0.000925213	1.67249	0	0.59791	0
1869	2.78237	2.25406	0.625213	0.810122	0	1.23438	0
1871	1.32376	1.16099	0.279217	0.877041	0	1.1402	0
1872	1.09086	1.58956	0.0583817	1.45716	0	0.686265	0
1873	0.669077	1.15146	0.00839976	1.72097	0	0.581069	0
1875	2.40123	1.74931	0.20559	0.728505	0	1.37267	0
1876	2.00857	2.82294	0.60493	1.40545	0	0.711517	0
1879	1.62956	0.758474	0.0120709	0.465446	0	2.14848	1
1880	0.910146	1.44433	0.0470065	1.58692	0	0.630152	0
1882	2.19902	0.463745	0.000459497	0.210887	0	4.74188	1
1884	1.74106	1.87001	0.923051	1.07406	0	0.931045	0
1889	1.71518	1.87485	0.719735	1.09309	0	0.914838	0
1890	2.51436	1.01592	0.00282449	0.404048	0	2.47495	1
1891	0.909842	1.1806	0.551443	1.29759	0	0.770659	0
1892	2.01047	1.52499	0.426884	0.758525	0	1.31835	0
1894	1.37464	1.12503	0.322577	0.818416	0	1.22187	0
1896	3.01099	1.71735	0.254915	0.57036	0	1.75328	0
1899	1.58219	0.970314	0.00405156	0.613273	0	1.6306	0
1900	1.62708	3.24782	0.0930591	1.99611	0	0.500974	0
1901	1.80352	1.08485	0.0936911	0.601519	0	1.66246	0
1902	1.23676	0.894701	0.0477217	0.723421	0	1.38232	0
1903	1.96649	1.76746	0.69333	0.898788	0	1.11261	0
1904	0.241397	0.602488	0.0106894	2.49583	1	0.400668	0
1908	1.55984	1.42158	0.395515	0.911361	0	1.09726	0
1909	0.667664	0.562334	0.312299	0.842242	0	1.18731	0
1910	0.695709	0.905407	0.35943	1.30142	0	0.768393	0
1913	1.43226	1.63191	0.503989	1.13939	0	0.877659	0
1916	0.243749	0.31417	0.125108	1.28891	0	0.77585	0
1917	1.81574	1.11725	0.00705501	0.615314	0	1.62519	0
1918	1.28082	1.42559	0.594257	1.11303	0	0.898452	0
1919	1.91173	1.92218	0.990417	1.00546	0	0.994565	0
1920	2.10889	1.69385	0.499603	0.803196	0	1.24503	0
1921	0.611722	2.34567	2.70788e-05	3.83454	1	0.260788	0
1922	0.898856	1.79623	0.0140976	1.99835	0	0.500413	0
1923	1.02301	2.19523	0.0894137	2.14584	0	0.466017	0
1924	1.25596	2.13481	0.0118137	1.69974	0	0.588324	0
1925	2.69801	2.0932	0.25648	0.77583	0	1.28894	0
1926	2.62454	3.77592	0.229629	1.4387	0	0.695071	0
1927	0.703266	0.868399	0.213364	1.23481	0	0.809842	0
1928	0.319246	0.602906	4.6331e-05	1.88853	0	0.529512	0
1929	0.416165	0.519147	0.318182	1.24745	0	0.801633	0
1930	0.416258	0.65678	0.0495752	1.57782	0	0.633786	0
1931	1.08769	0.395819	0.415688	0.36391	0	2.74794	0
1933	0.425152	1.63218	0.0225697	3.83906	1	0.260481	0
1934	0.267956	0.131066	0.025272	0.489132	0	2.04444	1
1935	0.436422	0.388415	0.213376	0.889998	0	1.1236	0
1936	3.09168	2.52219	0.373631	0.815799	0	1.22579	0
1937	1.58131	1.16885	0.0553772	0.739161	0	1.35289	0
1938	0.892184	1.25116	0.0407193	1.40236	0	0.713085	0
1939	0.455362	1.41842	3.90295e-05	3.11492	1	0.321036	0
1941	1.1904	0.753066	0.0947596	0.632614	0	1.58074	0
1942	0.909511	0.813158	0.554702	0.894061	0	1.11849	0
1943	0.527539	1.19017	0.000590341	2.25607	1	0.443248	0
1944	0.444614	0.662824	0.0922657	1.49079	0	0.670787	0
1945	0.194799	0.186421	0.811115	0.956993	0	1.04494	0
1946	0.342178	0.402811	0.318844	1.1772	0	0.849475	0
1947	0.197242	0.156531	0.183792	0.793599	0	1.26008	0
1948	1.05376	0.700379	0.0710159	0.664645	0	1.50456	0
1949	0.289609	0.626748	0.107242	2.16412	0	0.462082	0
1950	0.394747	0.904083	5.12764e-05	2.29028	1	0.436627	0
1951	0.562179	0.690125	0.289092	1.22759	0	0.814605	0
1952	0.49316	0.629357	0.162971	1.27617	0	0.783593	0
1953	0.69422	0.71637	0.817531	1.03191	0	0.96908	0
1955	1.34961	0.936887	0.335364	0.69419	0	1.44053	0
1958	1.2347	2.45399	3.64033e-07	1.98752	0	0.50314	0
1959	0.5925	0.600544	0.950895	1.01358	0	0.986605	0
1960	0.538151	0.877933	6.94091e-05	1.63139	0	0.612975	0
1961	1.06452	0.589345	0.0103675	0.553625	0	1.80628	0
1962	1.45112	0.929099	0.14375	0.640263	0	1.56186	0
1963	1.13391	1.47963	0.332164	1.30488	0	0.766352	0
1965	0.461137	1.7703	1.26861e-05	3.83899	1	0.260485	0
1966	0.633335	1.59636	4.56448e-06	2.52057	1	0.396736	0
1967	1.44303	0.965463	0.0205985	0.669051	0	1.49466	0
1968	1.66874	2.07374	0.5364	1.2427	0	0.804701	0
1969	0.551295	2.56933	1.04686e-06	4.66053	1	0.214568	0
1973	1.00941	1.20961	0.265102	1.19833	0	0.834495	0
1975	0.81587	1.30808	0.162939	1.6033	0	0.623715	0
1976	1.02649	1.5659	0.154167	1.52548	0	0.655531	0
1977	0.677991	1.67159	7.06759e-05	2.4655	1	0.405598	0
1979	1.89219	1.82772	0.862592	0.965929	0	1.03527	0
1980	3.44887	1.99558	0.150598	0.578617	0	1.72826	0
1981	2.5625	2.02056	0.492929	0.788514	0	1.26821	0
1982	0.518733	0.809867	0.510885	1.56124	0	0.640516	0
1983	1.01175	1.2533	0.53762	1.23875	0	0.807264	0
1985	0.800882	1.72683	0.00145715	2.15616	1	0.463787	0
1986	0.821147	1.13578	0.252561	1.38317	0	0.722978	0
1987	1.71888	0.919496	0.0117351	0.53494	0	1.86937	0
1989	0.717738	2.00128	0.000254285	2.78832	1	0.358639	0
1990	1.16863	1.71358	0.268218	1.46632	0	0.681978	0
1991	0.393104	1.64542	2.17873e-05	4.18571	1	0.238908	0
1992	1.48518	1.2945	0.300178	0.871608	0	1.1473	0
1993	1.3648	1.80739	0.249809	1.32429	0	0.755124	0
1994	0.522598	1.02041	0.058132	1.95257	0	0.512146	0
1995	2.39019	3.5155	0.371915	1.4708	0	0.679901	0
1996	2.9156	3.88945	0.398274	1.33401	0	0.74962	0
1997	2.82842	4.91914	0.109238	1.73918	0	0.574983	0
1998	0.397581	0.717558	8.82816e-05	1.80481	0	0.554075	0
1999	0.477087	1.19425	0.000108712	2.50321	1	0.399486	0
2001	0.933172	1.0126	0.563759	1.08512	0	0.92156	0
2002	0.904247	1.24534	0.299986	1.37721	0	0.726104	0
2003	0.379827	0.907934	4.94131e-13	2.39039	1	0.418342	0
2005	2.20598	1.97323	0.655915	0.89449	0	1.11796	0
2006	1.16955	1.68488	0.0533351	1.44062	0	0.694145	0
2007	1.29911	1.48716	0.284463	1.14475	0	0.873552	0
2009	1.25594	0.73904	0.0066332	0.588435	0	1.69942	0
2010	1.52181	1.0629	0.0671049	0.698445	0	1.43175	0
2011	0.877296	2.45123	0.230166	2.79408	0	0.3579	0
2013	0.388677	0.434966	0.623082	1.11909	0	0.893581	0
2014	0.764176	0.616554	0.0909923	0.806822	0	1.23943	0
2016	1.31461	1.06621	0.0510778	0.811047	0	1.23297	0
2017	1.69354	1.13162	0.165724	0.668198	0	1.49656	0
2018	1.09726	0.947044	0.326298	0.863096	0	1.15862	0
2020	1.37315	2.22329	0.00400737	1.61912	0	0.617621	0
2022	0.503359	0.750135	0.238555	1.49026	0	0.671025	0
2023	0.635439	0.320475	0.00167995	0.504335	0	1.98281	0
2024	1.28364	1.62396	0.58464	1.26512	0	0.790438	0
2025	0.340222	0.774216	0.00126054	2.27562	1	0.439441	0
2026	1.37246	0.708671	1.81291e-09	0.516349	0	1.93667	0
2027	3.49147	3.35099	0.882412	0.959767	0	1.04192	0
2029	1.31867	1.66714	0.137453	1.26426	0	0.790978	0
2030	1.51773	1.17874	0.326657	0.776647	0	1.28759	0
2031	1.22105	1.12666	0.55949	0.922696	0	1.08378	0
2032	1.67531	1.40364	0.508676	0.837838	0	1.19355	0
2034	0.278058	0.55923	0.000534638	2.0112	1	0.497216	0
2035	1.13255	1.22271	0.768823	1.0796	0	0.926266	0
2036	0.48294	1.15586	0.0442116	2.39339	1	0.417818	0
2037	0.541835	0.997683	0.00603765	1.8413	0	0.543093	0
2038	0.825979	1.44481	0.276366	1.74921	0	0.571688	0
2039	0.841939	1.46692	2.90884e-06	1.74231	0	0.573951	0
2040	0.843398	0.868477	0.881745	1.02974	0	0.971123	0
2041	0.326721	0.627216	0.0303036	1.91973	0	0.520907	0
2042	0.782832	1.4326	8.63423e-05	1.83002	0	0.546441	0
2044	1.19222	0.952894	0.199571	0.79926	0	1.25116	0
2045	0.718675	1.17596	0.000304918	1.63628	0	0.611141	0
2046	2.65545	1.93773	0.184635	0.729717	0	1.37039	0
2047	0.530039	5.06138	0.0768793	9.54909	0	0.104722	0
2048	0.541348	1.24658	0.00874418	2.30274	1	0.434266	0
2049	0.785522	0.929064	0.597467	1.18273	0	0.845498	0
2050	0.454257	0.978097	0.0975265	2.15318	0	0.464429	0
2051	0.294556	1.30459	0.00209676	4.42902	1	0.225784	0
2052	0.447869	0.956927	0.00927516	2.13662	1	0.468028	0
2053	0.565379	1.66323	0.000262917	2.94181	1	0.339927	0
2054	0.623132	1.43261	5.51095e-07	2.29904	1	0.434963	0
2055	1.22674	3.51104	7.16371e-07	2.86209	1	0.349395	0
2056	1.20697	1.02268	0.314255	0.847309	0	1.18021	0
2057	0.433961	0.54808	0.251978	1.26297	0	0.791784	0
2058	0.263427	0.345315	0.016787	1.31086	0	0.76286	0
2059	0.432851	0.781661	0.0166013	1.80584	0	0.553758	0
2060	0.526784	0.501405	0.89111	0.951823	0	1.05062	0
2061	0.227615	0.317103	0.131772	1.39315	0	0.717797	0
2062	1.38504	1.52722	0.573077	1.10265	0	0.906903	0
2064	0.517012	0.385286	0.00951565	0.745217	0	1.34189	0
2065	2.3646	1.88284	0.357948	0.796263	0	1.25587	0
2066	0.585491	1.15474	0.0019784	1.97226	0	0.507032	0
2067	0.36215	0.439961	0.457533	1.21486	0	0.823142	0
2069	0.593738	1.83941	8.5163e-05	3.09801	1	0.322788	0
2070	0.790072	1.79257	2.52853e-07	2.26887	1	0.440748	0
2071	1.02662	1.75377	0.000221513	1.70831	0	0.585375	0
2072	0.529243	1.1913	0.0967738	2.25096	0	0.444255	0
2073	0.387112	1.26382	2.76128e-07	3.26473	1	0.306304	0
2074	0.46796	1.04112	5.24965e-06	2.22482	1	0.449475	0
2076	0.498118	1.08544	5.70403e-05	2.17908	1	0.458909	0
2077	0.253693	0.294888	0.455079	1.16238	0	0.860305	0
2078	0.172082	0.214258	0.582863	1.24509	0	0.803152	0
2079	0.223288	0.169267	0.225095	0.758066	0	1.31915	0
2080	0.970797	0.216854	0.0384112	0.223377	0	4.47674	1
2081	0.450734	0.528657	0.700822	1.17288	0	0.852602	0
2082	0.308722	0.266003	0.402584	0.861625	0	1.1606	0
2084	0.56894	0.693412	0.511219	1.21878	0	0.820493	0
2085	0.567382	0.50182	0.442091	0.884448	0	1.13065	0
2086	0.492387	0.390271	0.233267	0.79261	0	1.26165	0
2087	0.504005	0.0992899	0.0365403	0.197002	0	5.0761	1
2088	0.445101	0.200645	0.0173097	0.450786	0	2.21835	1
2091	0.999394	0.831289	0.240361	0.831793	0	1.20222	0
2092	0.44057	0.283561	0.131323	0.643622	0	1.55371	0
2093	0.439599	0.270786	0.170868	0.615983	0	1.62342	0
2094	0.797111	1.47581	0.0856938	1.85145	0	0.540118	0
2095	0.759372	0.659294	0.571032	0.86821	0	1.1518	0
2096	0.706158	0.813633	0.346265	1.1522	0	0.867908	0
2097	0.997116	1.95044	0.0657196	1.95608	0	0.511226	0
2098	0.467153	0.953018	0.00153799	2.04006	1	0.490182	0
2099	1.54199	0.705789	0.236665	0.457713	0	2.18478	0
2100	0.450026	1.01698	1.0224e-06	2.25983	1	0.442512	0
2101	0.521024	0.770457	0.0224104	1.47873	0	0.676254	0
2102	1.08445	0.777784	0.160848	0.717217	0	1.39428	0
2103	1.44999	1.07524	0.18615	0.741553	0	1.34852	0
2104	1.52302	0.95912	0.238278	0.629747	0	1.58794	0
2105	0.426583	0.817138	0.133194	1.91555	0	0.522045	0
2107	0.790229	1.02544	0.207212	1.29765	0	0.770625	0
2110	0.322226	0.88755	3.89422e-13	2.75443	1	0.363051	0
2111	0.290815	0.841357	1.06224e-06	2.8931	1	0.34565	0
2112	0.8701	1.83171	0.000872953	2.10517	1	0.475022	0
2114	1.59506	2.25864	0.33107	1.41602	0	0.706205	0
2115	0.297682	1.0582	7.493e-09	3.55479	1	0.28131	0
2116	0.423844	0.305854	0.0792037	0.721618	0	1.38577	0
2117	0.957208	0.881181	0.558417	0.920575	0	1.08628	0
2121	1.00995	1.03281	0.827099	1.02264	0	0.977866	0
2122	0.34781	0.383602	0.610272	1.10291	0	0.906695	0
2123	1.04438	1.4189	0.0301195	1.35861	0	0.736046	0
2124	1.74625	2.32679	0.145162	1.33245	0	0.750497	0
2125	0.978054	0.91572	0.509842	0.936267	0	1.06807	0
2126	0.322263	1.07761	5.80455e-05	3.3439	1	0.299052	0
2127	0.777016	1.95563	0.000116489	2.51685	1	0.397323	0
2128	1.32819	1.28517	0.828308	0.96761	0	1.03347	0
2129	0.268191	0.391323	0.087602	1.45912	0	0.685345	0
2130	1.5339	0.891964	0.0337623	0.581503	0	1.71968	0
2131	0.742624	0.478159	0.00331351	0.643878	0	1.55309	0
2133	0.989149	1.14136	0.251526	1.15388	0	0.866643	0
2134	0.940013	2.40573	0.0160837	2.55925	1	0.390739	0
2135	1.48533	0.96996	0.00188182	0.653028	0	1.53133	0
2136	0.307501	0.192655	0.138916	0.626518	0	1.59612	0
2137	0.646054	0.76578	0.374785	1.18532	0	0.843654	0
2138	0.698	1.35266	0.238333	1.93791	0	0.516019	0
2140	0.378446	0.897165	6.63528e-05	2.37065	1	0.421825	0
2141	0.917736	0.904373	0.914096	0.985439	0	1.01478	0
2144	1.2414	1.12039	0.648062	0.902521	0	1.10801	0
2145	1.64739	1.33962	0.193165	0.813178	0	1.22974	0
2146	1.90011	1.33832	0.146081	0.704338	0	1.41977	0
2147	0.432671	0.648129	0.00304461	1.49797	0	0.66757	0
2148	0.411295	0.0737635	0.151137	0.179345	0	5.57585	0
2149	0.189889	0.131447	0.203999	0.692229	0	1.44461	0
2150	0.249699	NaN	NaN	NaN	0	NaN	0
2151	0.268232	0.0995314	0.301813	0.371065	0	2.69494	0
2152	0.645096	0.994462	0.0634923	1.54157	0	0.648688	0
2154	0.195597	0.114943	0.0259741	0.587653	0	1.70168	0
2155	0.303355	0.150052	0.281403	0.494641	0	2.02167	0
2156	0.199274	0.0749577	0.226008	0.376155	0	2.65848	0
2157	0.495488	0.847495	4.06276e-06	1.71042	0	0.584651	0
2158	0.546858	0.264432	0.0352135	0.483548	0	2.06805	1
2159	3.37338	2.30526	0.580736	0.683368	0	1.46334	0
2160	1.92555	1.79023	0.713833	0.929728	0	1.07558	0
2161	1.09102	3.2393	0.000316848	2.96906	1	0.336807	0
2162	0.562361	1.48795	0.00132017	2.64589	1	0.377945	0
2164	0.828137	0.870623	0.686889	1.0513	0	0.951201	0
2165	0.80498	1.09987	0.129516	1.36634	0	0.731884	0
2166	1.12275	1.52498	0.0258598	1.35826	0	0.736235	0
2167	1.17838	1.6797	0.0534799	1.42543	0	0.70154	0
2168	1.35447	2.14815	0.00117422	1.58597	0	0.630528	0
2169	0.515315	1.35033	0.0725317	2.62039	0	0.381622	0
2170	0.292162	1.13963	0.00184046	3.90069	1	0.256365	0
2171	0.392245	0.798632	0.0035474	2.03606	1	0.491146	0
2172	0.463126	0.923249	0.360743	1.99352	0	0.501626	0
2175	0.410178	0.366668	0.618881	0.893925	0	1.11866	0
2176	1.27648	2.83573	0.0131605	2.22152	1	0.450142	0
2178	1.76665	0.913277	0.00430953	0.516954	0	1.93441	0
2179	0.444836	0.683329	0.00789754	1.53614	0	0.650983	0
2180	0.308258	0.808295	2.71958e-13	2.62214	1	0.381368	0
2181	0.527709	0.758349	0.0454189	1.43706	0	0.695866	0
2182	0.414337	2.07803	5.02195e-05	5.01532	1	0.199389	0
2183	2.22145	2.9492	0.0120561	1.3276	0	0.753241	0
2185	0.433753	0.765573	0.0362008	1.765	0	0.566573	0
2186	1.03914	1.04023	0.995641	1.00105	0	0.998947	0
2187	0.99841	0.832126	0.0664802	0.833451	0	1.19983	0
2188	1.96078	2.39499	0.463874	1.22145	0	0.8187	0
2190	1.2625	0.861478	0.045701	0.682361	0	1.4655	0
2191	1.54082	1.62931	0.782611	1.05743	0	0.945688	0
2192	1.61053	2.0747	0.287416	1.28821	0	0.776272	0
2193	0.586824	1.07978	0.00893929	1.84005	0	0.543465	0
2194	1.01192	1.14162	0.484733	1.12817	0	0.886388	0
2195	0.617706	3.11608	0.0190191	5.0446	1	0.198232	0
2196	0.297997	0.501821	5.93376e-06	1.68398	0	0.593832	0
2197	0.275799	0.818872	0.000853717	2.96909	1	0.336804	0
2198	0.300304	0.113813	4.94542e-06	0.378994	0	2.63856	1
2199	2.69082	0.923648	0.0269204	0.343258	0	2.91326	1
2201	1.8	3.67367	0.0610297	2.04092	0	0.489975	0
2202	0.985512	2.04675	0.000234168	2.07684	1	0.481501	0
2205	1.45865	1.7746	0.477085	1.2166	0	0.821961	0
2207	0.855015	1.46025	0.0917662	1.70787	0	0.585526	0
2208	1.91649	1.0894	0.174867	0.568434	0	1.75922	0
2209	2.44245	0.356639	0.0101609	0.146017	0	6.84851	1
2210	0.525774	0.23203	0.0147241	0.44131	0	2.26598	1
2211	0.281275	0.614215	0.000498422	2.18368	1	0.457943	0
2212	1.01248	0.896376	0.652709	0.885328	0	1.12952	0
2213	1.49199	1.06996	0.0210452	0.717136	0	1.39444	0
2214	1.30262	2.01838	0.0153682	1.54948	0	0.645378	0
2215	1.0349	0.962254	0.362867	0.929806	0	1.07549	0
2219	0.869738	2.44088	0.0229066	2.80645	1	0.356322	0
2220	1.1247	1.33024	0.0929091	1.18276	0	0.845484	0
2222	1.09175	1.14501	0.740983	1.04879	0	0.953484	0
2223	0.796479	1.03607	0.043407	1.30082	0	0.768748	0
2224	0.53871	0.745757	0.115402	1.38434	0	0.722367	0
2225	0.589979	0.693136	0.67111	1.17485	0	0.851174	0
2227	0.254941	0.138634	0.465005	0.543786	0	1.83896	0
2228	1.09473	0.708846	0.0882006	0.647506	0	1.54439	0
2229	0.537248	0.282419	0.0605605	0.525676	0	1.90231	0
2230	0.848612	0.328001	0.00540145	0.386514	0	2.58723	1
2231	0.712686	0.474497	0.107563	0.665787	0	1.50198	0
2232	0.472412	0.862596	0.000142056	1.82594	0	0.547663	0
2233	1.09333	0.720882	0.0044748	0.659347	0	1.51665	0
2235	2.51381	1.03964	0.376454	0.41357	0	2.41797	0
2236	2.36273	0.976235	0.0596674	0.413182	0	2.42024	0
2237	2.90847	0.787417	0.0256621	0.270733	0	3.69368	1
2238	1.11819	0.944631	0.474804	0.844784	0	1.18374	0
2241	0.946777	0.919756	0.772154	0.97146	0	1.02938	0
2243	1.04472	1.19276	0.699643	1.14169	0	0.875892	0
2244	0.976901	1.47565	0.0177974	1.51054	0	0.662014	0
2245	1.54892	1.67381	0.73776	1.08063	0	0.925389	0
2246	1.17972	1.96083	0.0848877	1.66211	0	0.601645	0
2249	1.33249	0.683721	0.0718356	0.513116	0	1.94888	0
2253	1.16202	2.76516	0.000483383	2.37962	1	0.420236	0
2254	1.06971	2.16678	5.88117e-05	2.02558	1	0.493687	0
2255	1.41825	2.29693	0.139183	1.61956	0	0.617454	0
2256	1.0034	2.24139	0.000307444	2.2338	1	0.447668	0
2257	0.889103	1.57795	0.00331714	1.77476	0	0.563455	0
2258	1.26574	0.830355	0.0797331	0.656025	0	1.52433	0
2259	0.980309	1.72898	9.19274e-08	1.7637	0	0.566988	0
2260	1.76378	1.50129	0.40638	0.851179	0	1.17484	0
2261	0.919584	0.684858	0.432172	0.744748	0	1.34274	0
2262	0.523427	0.512074	0.93564	0.978312	0	1.02217	0
2263	0.668202	1.17051	0.00193973	1.75173	0	0.570865	0
2264	1.05804	1.68573	0.00950408	1.59326	0	0.627644	0
2265	2.54232	3.50643	0.435112	1.37922	0	0.725046	0
2266	0.243246	0.277443	0.539191	1.14059	0	0.876741	0
2267	1.92578	3.03127	0.221015	1.57405	0	0.635305	0
2269	0.78423	1.25949	0.0515937	1.60602	0	0.622656	0
2272	1.13553	1.60708	0.0768374	1.41527	0	0.706581	0
2273	1.36773	0.938654	0.00640449	0.686286	0	1.45712	0
2274	1.07843	1.27741	0.50433	1.18451	0	0.844231	0
2275	0.332668	0.239666	0.0687865	0.720434	0	1.38805	0
2276	0.424928	0.532108	0.342436	1.25223	0	0.798576	0
2277	0.390416	0.350939	0.816166	0.898886	0	1.11249	0
2278	0.36112	0.21245	0.107241	0.588309	0	1.69979	0
2279	0.47469	0.854265	8.96722e-05	1.79963	0	0.555671	0
2280	0.76961	1.03353	0.0849404	1.34292	0	0.744644	0
2281	0.312625	0.518999	0.0241128	1.66013	0	0.602361	0
2283	0.948722	0.911901	0.862102	0.961189	0	1.04038	0
2284	0.933189	1.03353	0.112368	1.10752	0	0.902919	0
2292	0.8954	0.395005	0.231673	0.441149	0	2.26681	0
2293	2.28795	0.842013	0.0135244	0.368021	0	2.71723	1
2294	1.62444	1.10763	0.0277298	0.681853	0	1.46659	0
2295	2.42971	1.57559	0.099609	0.64847	0	1.54209	0
2296	1.22681	1.03157	0.368419	0.840861	0	1.18926	0
2297	0.419783	0.951948	6.2214e-05	2.26772	1	0.440972	0
2298	1.28536	2.69918	0.00580978	2.09994	1	0.476205	0
2299	0.453589	0.793539	0.000424227	1.74947	0	0.571602	0
2300	0.359024	0.8634	0.00818724	2.40485	1	0.415826	0
2301	0.468326	1.18853	0.000261569	2.53783	1	0.394038	0
2303	0.471056	0.504048	0.932504	1.07004	0	0.934546	0
2305	0.975567	1.6741	0.0902134	1.71602	0	0.582742	0
2308	1.02295	1.43107	0.225999	1.39897	0	0.714811	0
2309	1.12077	1.82923	0.00286374	1.63212	0	0.612701	0
2310	2.98583	3.6762	0.516019	1.23121	0	0.812206	0
2311	1.9157	2.07958	0.626071	1.08555	0	0.921196	0
2312	1.6301	1.38996	0.27823	0.852682	0	1.17277	0
2313	1.46419	1.09962	0.0890158	0.75101	0	1.33154	0
2314	0.626894	0.870601	0.413353	1.38875	0	0.720071	0
2315	0.854383	1.18054	0.443596	1.38175	0	0.723722	0
2316	0.88509	0.830005	0.647507	0.937763	0	1.06637	0
2318	0.983647	0.808506	0.149416	0.821947	0	1.21662	0
2319	0.921377	1.56977	0.0140689	1.70372	0	0.58695	0
2321	0.847031	0.667587	0.0761871	0.78815	0	1.26879	0
2322	1.27937	0.760988	0.116201	0.594814	0	1.6812	0
2323	1.00297	0.921809	0.747561	0.919081	0	1.08804	0
2324	1.13306	1.15027	0.920578	1.01519	0	0.985034	0
2325	1.15761	0.741342	0.140095	0.640407	0	1.56151	0
2326	0.697449	1.46284	0.0311314	2.09742	1	0.476777	0
2327	1.62136	1.45372	0.796217	0.896604	0	1.11532	0
2328	0.271633	1.48417	3.71307e-05	5.46388	1	0.18302	0
2330	1.69196	1.42829	0.173882	0.844158	0	1.18461	0
2331	0.515642	1.19897	0.0172558	2.3252	1	0.43007	0
2334	0.829572	0.96715	0.398454	1.16584	0	0.857748	0
2335	0.835476	0.861318	0.852504	1.03093	0	0.969997	0
2336	0.54859	0.535727	0.84938	0.976554	0	1.02401	0
2337	0.463718	1.44583	0.000588042	3.1179	1	0.320728	0
2338	0.945623	1.50186	0.0987108	1.58822	0	0.629636	0
2339	0.971723	1.43701	0.00314654	1.47882	0	0.676214	0
2340	0.679244	1.71553	0.00691559	2.52565	1	0.395937	0
2341	0.593023	2.07516	0.0201102	3.49929	1	0.285773	0
2343	1.24253	2.13285	0.0180706	1.71654	0	0.582568	0
2344	1.42304	0.723739	0.000225288	0.508587	0	1.96623	0
2345	0.886621	1.23694	0.0200343	1.39512	0	0.716785	0
2346	0.702388	2.01532	0.00631241	2.86924	1	0.348525	0
2347	1.02172	1.33687	0.174544	1.30844	0	0.764266	0
2348	1.5408	0.998121	0.0202735	0.647796	0	1.5437	0
2349	2.62706	0.905984	0.00365514	0.344866	0	2.89968	1
2351	0.67623	0.448129	0.350549	0.662687	0	1.50901	0
2353	0.705532	2.19162	0.00786339	3.10634	1	0.321922	0
2354	0.975436	1.43658	0.513378	1.47276	0	0.678997	0
2356	1.2395	1.90891	0.00546427	1.54007	0	0.649323	0
2357	0.600937	0.937287	0.0133002	1.55971	0	0.641146	0
2360	2.10792	0.58774	0.0028499	0.278824	0	3.58649	1
2361	1.41497	0.874499	0.163146	0.618032	0	1.61804	0
2362	1.16289	0.973481	0.0751848	0.837124	0	1.19457	0
2363	1.048	0.939299	0.592949	0.896278	0	1.11573	0
2364	1.60646	1.34272	0.533524	0.835823	0	1.19643	0
2365	2.21684	1.90902	0.577108	0.861144	0	1.16125	0
2366	0.552055	0.413798	0.198927	0.749559	0	1.33412	0
2367	0.781085	1.33684	0.365316	1.71152	0	0.584277	0
2368	0.64954	2.01268	0.141432	3.09862	0	0.322724	0
2369	0.441246	0.509491	0.56597	1.15466	0	0.866054	0
2370	0.451589	0.333272	0.0250351	0.737999	0	1.35502	0
2371	1.7285	1.27105	0.0505817	0.735347	0	1.3599	0
2372	0.629236	0.900829	0.106587	1.43162	0	0.698508	0
2373	0.795413	2.06264	4.06387e-07	2.59318	1	0.385628	0
2374	1.45176	1.54612	0.614204	1.065	0	0.93897	0
2375	0.325482	0.403072	0.0829883	1.23839	0	0.807503	0
2376	0.475436	0.604066	0.0788013	1.27055	0	0.787059	0
2380	0.497589	0.718012	0.0967576	1.44298	0	0.693009	0
2381	1.2519	0.565123	0.0210812	0.451412	0	2.21527	1
2382	0.915239	0.901188	0.907024	0.984648	0	1.01559	0
2383	1.32113	1.07259	0.427124	0.811872	0	1.23172	0
2384	0.552999	0.805751	0.205626	1.45706	0	0.686315	0
2386	0.494615	0.519511	0.734667	1.05034	0	0.952077	0
2387	0.598826	0.632205	0.736181	1.05574	0	0.947202	0
2388	0.386543	0.484264	0.224219	1.25281	0	0.798207	0
2389	0.110368	0.0998452	0.692272	0.90466	0	1.10539	0
2390	0.184665	0.504407	0.00182465	2.73147	1	0.366104	0
2392	1.8323	1.54281	0.636843	0.842007	0	1.18764	0
2393	1.34657	1.48362	0.689499	1.10178	0	0.907626	0
2394	1.69717	2.28854	0.31168	1.34845	0	0.741595	0
2395	1.07378	0.647301	0.0173409	0.602825	0	1.65886	0
2396	1.25641	1.45638	0.741677	1.15916	0	0.862696	0
2397	1.4494	1.13068	0.316008	0.780104	0	1.28188	0
2398	1.03924	1.82163	0.326339	1.75284	0	0.570502	0
2402	1.67809	2.33411	0.751138	1.39093	0	0.718944	0
2408	1.56746	1.11279	0.137098	0.709932	0	1.40859	0
2409	0.538489	0.476319	0.660243	0.884547	0	1.13052	0
2411	2.01828	0.871531	0.126733	0.431819	0	2.31579	0
2412	2.03934	2.48936	0.447824	1.22067	0	0.819225	0
2413	0.474505	0.574237	0.537016	1.21018	0	0.826322	0
2414	1.56886	0.877067	0.0044271	0.559048	0	1.78876	0
2416	1.21313	1.26816	0.724232	1.04537	0	0.956603	0
2419	1.29891	1.05406	0.210783	0.811499	0	1.23229	0
2420	1.34435	1.18986	0.645759	0.885084	0	1.12984	0
2421	1.24953	0.732773	0.00541444	0.586437	0	1.70521	0
2423	0.95649	0.909199	0.916198	0.950558	0	1.05201	0
2425	1.9287	1.20517	0.111289	0.624863	0	1.60035	0
2426	2.28377	0.93777	0.00180697	0.410624	0	2.43532	1
2430	0.960827	1.07866	0.443232	1.12263	0	0.890762	0
2431	1.55752	1.06026	0.0424685	0.680736	0	1.469	0
2433	1.89378	0.385982	0.000221035	0.203816	0	4.90639	1
2434	1.78745	0.810498	0.000854656	0.453437	0	2.20538	1
2435	2.01173	2.88212	0.274072	1.43266	0	0.698004	0
2436	1.25908	1.01529	0.215484	0.80637	0	1.24013	0
2437	1.5584	1.1032	0.0635255	0.707908	0	1.41261	0
2439	1.11949	0.684579	0.27541	0.611511	0	1.63529	0
2440	1.78904	1.79474	0.984811	1.00319	0	0.996821	0
2442	0.706295	1.14089	0.138509	1.61532	0	0.619073	0
2443	1.45373	0.95737	0.0387842	0.658559	0	1.51847	0
2444	0.849542	1.03454	0.26923	1.21777	0	0.821176	0
2445	0.672749	2.14763	0.00043672	3.19232	1	0.313252	0
2447	1.00399	1.52668	0.117953	1.52061	0	0.65763	0
2448	0.505242	1.26076	2.37057e-11	2.49536	1	0.400744	0
2450	1.35564	1.1361	0.0720074	0.838052	0	1.19324	0
2452	1.7086	1.3008	0.115001	0.761328	0	1.3135	0
2454	1.75262	0.872296	1.94754e-05	0.497708	0	2.00921	1
2455	1.31505	0.827641	0.0169365	0.62936	0	1.58892	0
2458	0.237227	0.249849	0.789552	1.05321	0	0.94948	0
2460	0.363478	0.416922	0.485573	1.14704	0	0.871812	0
2461	1.04565	0.92031	0.632739	0.880136	0	1.13619	0
2462	0.538896	1.07655	4.4836e-07	1.9977	0	0.500575	0
2463	0.758897	1.22978	0.00818517	1.62049	0	0.617098	0
2464	1.17283	0.78083	0.0171605	0.665763	0	1.50204	0
2465	1.35889	1.16354	0.0702289	0.856246	0	1.16789	0
2468	0.632083	0.904428	0.00371335	1.43087	0	0.698876	0
2469	1.49924	1.08689	0.183647	0.724961	0	1.37938	0
2470	1.78445	0.658234	5.67248e-05	0.368872	0	2.71097	1
2474	1.51158	1.06541	0.0833735	0.704836	0	1.41877	0
2475	0.595033	1.81163	0.000301413	3.04459	1	0.328451	0
2476	1.52256	0.821167	0.0354601	0.539334	0	1.85414	0
2478	0.355124	0.192384	0.0213638	0.541739	0	1.84591	0
2479	1.38378	0.797896	0.0569226	0.576606	0	1.73429	0
2481	0.723197	4.05402	0.0342127	5.60569	1	0.17839	0
2485	0.812895	0.575571	0.0540205	0.708051	0	1.41233	0
2486	1.15124	1.3105	0.245588	1.13834	0	0.878475	0
2489	1.75335	4.29435	0.0182583	2.44923	1	0.408292	0
2490	0.954528	2.15445	3.52953e-05	2.25709	1	0.443049	0
2491	0.99303	1.19246	0.154521	1.20083	0	0.832759	0
2492	0.713132	0.930345	0.196841	1.30459	0	0.766524	0
2493	1.16081	1.20025	0.864206	1.03397	0	0.967145	0
2494	1.86308	0.990668	0.0238973	0.531736	0	1.88063	0
2495	1.25441	1.80361	0.104238	1.43782	0	0.695498	0
2496	1.56667	1.18297	0.193656	0.755084	0	1.32436	0
2497	0.564733	1.97038	2.59505e-07	3.48906	1	0.28661	0
2498	1.06401	1.32273	0.0116715	1.24315	0	0.804406	0
2501	1.39646	2.10743	0.0246928	1.50912	0	0.662637	0
2504	0.246474	0.450384	0.000199634	1.82731	0	0.547252	0
2505	2.53085	3.24274	0.251604	1.28129	0	0.780465	0
2506	2.99905	2.53803	0.494165	0.846278	0	1.18164	0
2507	2.21927	2.32447	0.861053	1.0474	0	0.954744	0
2508	0.846692	1.72086	0.0473763	2.03246	1	0.492016	0
2509	0.420914	1.21373	8.1666e-06	2.88356	1	0.346793	0
2510	0.431607	1.20072	1.11503e-05	2.78198	1	0.359456	0
2512	1.12582	1.05786	0.818598	0.939628	0	1.06425	0
2513	1.76636	1.10526	0.0119415	0.625724	0	1.59815	0
2514	1.2225	0.824202	0.135593	0.674194	0	1.48325	0
2516	1.25734	1.16577	0.661749	0.92717	0	1.07855	0
2518	1.34212	2.08882	0.0524427	1.55636	0	0.642527	0
2519	2.41256	2.00729	0.259578	0.832019	0	1.2019	0
2521	1.4132	1.04409	0.197346	0.738813	0	1.35352	0
2522	1.81041	1.36163	0.250673	0.75211	0	1.32959	0
2523	1.66928	1.92435	0.702679	1.1528	0	0.867453	0
2524	2.55713	2.81648	0.635997	1.10142	0	0.907916	0
2525	1.30257	2.72602	0.0256015	2.0928	1	0.477828	0
2526	1.71702	1.18442	0.121811	0.689808	0	1.44968	0
2527	2.46131	2.62976	0.812678	1.06844	0	0.935944	0
2528	1.6828	3.01652	0.000905574	1.79257	0	0.557859	0
2529	2.0136	0.806361	0.0615094	0.400457	0	2.49715	0
2530	1.42846	0.803261	0.451979	0.562326	0	1.77833	0
2532	0.633281	1.58719	0.000213438	2.50629	1	0.398996	0
2533	0.567773	1.69527	0.0621157	2.98582	0	0.334916	0
2534	0.4707	1.41363	0.000246498	3.00325	1	0.332972	0
2535	0.327393	1.78965	0.0183538	5.46638	1	0.182937	0
2536	1.33813	1.11045	0.10971	0.82985	0	1.20504	0
2537	3.16842	3.49454	0.876183	1.10293	0	0.906677	0
2538	1.18524	0.972121	0.590441	0.820192	0	1.21923	0
2539	0.398087	1.20705	2.36368e-12	3.03213	1	0.329802	0
2540	1.26004	1.53418	0.112369	1.21757	0	0.821308	0
2541	1.84159	1.16472	0.0418388	0.632451	0	1.58115	0
2542	1.37524	1.14576	0.345972	0.833135	0	1.20029	0
2543	1.28147	1.20994	0.725896	0.944175	0	1.05913	0
2544	1.08208	0.893322	0.296621	0.825557	0	1.2113	0
2545	0.961982	1.02796	0.634801	1.06859	0	0.935815	0
2546	0.652767	1.08736	0.000378808	1.66578	0	0.60032	0
2549	1.08136	1.13613	0.717104	1.05065	0	0.951787	0
2550	1.55897	1.5735	0.944622	1.00932	0	0.990769	0
2551	0.994315	1.54707	0.000182121	1.55592	0	0.642707	0
2552	0.953239	0.778967	0.309821	0.817179	0	1.22372	0
2553	0.520486	1.02196	0.00470761	1.96347	0	0.509302	0
2554	0.879598	1.48319	0.00150051	1.68621	0	0.593047	0
2555	1.28682	2.14719	0.00151238	1.6686	0	0.599303	0
2556	0.963211	0.633094	0.12853	0.657274	0	1.52144	0
2557	0.592084	0.975302	0.0190645	1.64724	0	0.607077	0
2558	0.98256	1.31164	0.13044	1.33492	0	0.74911	0
2559	0.694815	2.00163	2.94221e-06	2.8808	1	0.347125	0
2561	1.09874	1.30452	0.305526	1.18729	0	0.842256	0
2562	0.46409	0.98542	8.93609e-08	2.12334	1	0.470956	0
2563	0.218628	0.590467	0.121727	2.70078	0	0.370263	0
2564	0.390705	1.0968	4.05718e-06	2.80722	1	0.356224	0
2565	1.7543	0.781277	0.168191	0.445351	0	2.24542	0
2566	1.00018	1.50673	0.00150863	1.50646	0	0.663807	0
2567	1.45541	1.22959	0.124392	0.844841	0	1.18366	0
2568	1.50952	1.48575	0.962997	0.984255	0	1.016	0
2569	1.20494	0.819333	0.0854899	0.679981	0	1.47063	0
2570	1.21001	2.44203	0.000471096	2.01818	1	0.495495	0
2571	0.491393	0.97626	1.17173e-06	1.98672	0	0.503342	0
2572	1.38104	0.897507	0.00563487	0.649879	0	1.53875	0
2574	0.405272	0.562742	0.145932	1.38855	0	0.720173	0
2575	0.325629	0.646732	0.00668779	1.9861	0	0.503499	0
2576	0.541348	1.34904	0.00119604	2.492	1	0.401283	0
2577	0.508797	1.03502	0.00197834	2.03426	1	0.49158	0
2578	0.440176	0.284981	0.0088715	0.647425	0	1.54458	0
2579	0.33168	0.257678	0.322798	0.776887	0	1.28719	0
2580	0.255253	0.521707	0.194648	2.04388	0	0.489265	0
2581	0.381125	1.02486	0.0630386	2.68903	0	0.371881	0
2582	0.858072	1.81892	4.74985e-05	2.11978	1	0.471748	0
2584	1.38854	2.02073	0.0906237	1.45529	0	0.687146	0
2585	1.03241	1.18089	0.5329	1.14382	0	0.874266	0
2586	1.87037	1.64041	0.518959	0.877052	0	1.14018	0
2587	0.781264	0.978823	0.193779	1.25287	0	0.798167	0
2588	1.71029	1.3027	0.206663	0.761683	0	1.31288	0
2589	0.553298	1.30045	5.02082e-09	2.35036	1	0.425466	0
2590	0.483919	1.14525	2.1269e-11	2.36662	1	0.422544	0
2592	0.283996	0.645933	7.11499e-08	2.27444	1	0.439669	0
2593	0.442174	0.870315	0.00245882	1.96827	0	0.508062	0
2594	0.329358	1.13033	1.09901e-10	3.43192	1	0.291382	0
2595	2.26503	3.78784	0.0010239	1.67231	0	0.597975	0
2596	0.701817	1.22956	0.0100423	1.75196	0	0.570789	0
2597	0.24557	0.795418	0.0375337	3.23906	1	0.308731	0
2598	0.995541	1.74535	0.121056	1.75317	0	0.570396	0
2599	0.275817	0.792554	9.61609e-12	2.87347	1	0.348011	0
2600	0.439257	1.52267	6.85684e-06	3.46647	1	0.288478	0
2601	0.836566	1.26612	0.0470374	1.51347	0	0.660732	0
2602	1.42618	1.54847	0.751105	1.08574	0	0.921029	0
2604	1.22986	0.67874	0.000174448	0.551883	0	1.81198	0
2606	0.419932	1.15243	5.28502e-12	2.74433	1	0.364388	0
2609	1.66926	0.676442	0.00220713	0.405235	0	2.4677	1
2610	0.751456	0.673195	0.552833	0.895854	0	1.11625	0
2611	0.335217	0.706282	0.000920254	2.10694	1	0.474622	0
2612	0.268607	0.33193	0.419972	1.23575	0	0.809227	0
2613	0.568334	0.868341	0.259529	1.52787	0	0.654505	0
2614	0.34105	0.701696	1.54509e-07	2.05746	1	0.486037	0
2615	0.305754	0.838152	9.84714e-13	2.74127	1	0.364795	0
2616	0.477342	0.450324	0.80901	0.943401	0	1.06	0
2617	0.504929	1.20301	0.000150047	2.38253	1	0.419722	0
2618	0.955362	1.35894	0.0684725	1.42244	0	0.703019	0
2619	0.877907	1.25708	0.109586	1.43191	0	0.698367	0
2620	0.27071	0.811992	7.18714e-06	2.99949	1	0.33339	0
2621	1.10895	1.60416	0.198426	1.44656	0	0.691297	0
2622	1.06548	1.1564	0.53204	1.08532	0	0.921385	0
2623	0.628078	2.49599	0.0057423	3.97401	1	0.251635	0
2624	0.664568	0.877793	0.0849618	1.32085	0	0.757089	0
2625	0.992428	1.64043	0.00357984	1.65294	0	0.604981	0
2626	0.749434	1.00077	0.217718	1.33536	0	0.74886	0
2627	0.226505	0.787116	2.90626e-05	3.47504	1	0.287766	0
2628	0.920344	0.385835	6.62664e-05	0.419229	0	2.38533	1
2629	2.0288	0.782731	0.297691	0.38581	0	2.59195	0
2632	2.27316	0.685684	0.00635116	0.301644	0	3.31517	1
2633	0.307282	0.255379	0.443556	0.831087	0	1.20324	0
2634	3.61295	5.10335	0.230418	1.41252	0	0.707955	0
2635	0.975864	0.949305	0.839338	0.972784	0	1.02798	0
2636	0.823118	0.61326	0.585042	0.745045	0	1.3422	0
2637	1.3331	0.865295	0.035019	0.649085	0	1.54063	0
2638	1.23727	1.14307	0.630338	0.923865	0	1.08241	0
2640	0.743651	1.58964	1.42759e-06	2.13762	1	0.467811	0
2641	1.77346	1.51813	0.222628	0.856025	0	1.16819	0
2643	2.65862	4.39813	0.0107375	1.65429	0	0.604487	0
2644	1.40937	1.00325	0.218627	0.711844	0	1.4048	0
2645	1.27105	1.39609	0.728889	1.09838	0	0.910436	0
2646	2.21919	2.47007	0.549282	1.11305	0	0.898431	0
2647	1.62958	3.57688	0.00285262	2.19496	1	0.455588	0
2648	0.248291	0.677588	0.0039255	2.729	1	0.366434	0
2649	1.34609	1.04543	0.0119114	0.776645	0	1.28759	0
2650	1.58234	1.33943	0.443998	0.846491	0	1.18135	0
2651	1.70931	1.50057	0.819748	0.877881	0	1.13911	0
2652	1.30109	3.81688	0.00389819	2.9336	1	0.340878	0
2653	1.72346	1.4244	0.39923	0.826478	0	1.20995	0
2654	1.25909	2.75025	0.00169428	2.18432	1	0.457809	0
2655	1.56491	3.21248	0.00294301	2.05282	1	0.487135	0
2656	0.438001	1.08679	2.89754e-06	2.48126	1	0.403021	0
2657	1.05552	1.92099	0.00204138	1.81995	0	0.549467	0
2660	1.10387	0.548255	0.00576887	0.496668	0	2.01342	1
2661	1.13842	0.870206	0.0122105	0.764394	0	1.30823	0
2663	1.77668	0.903318	0.0170454	0.508429	0	1.96684	0
2664	1.30862	1.42943	0.762755	1.09232	0	0.915486	0
2666	0.744807	0.616889	0.296353	0.828253	0	1.20736	0
2667	0.388206	0.629801	0.0203221	1.62234	0	0.616394	0
2669	0.405299	0.64074	9.29977e-05	1.58091	0	0.632548	0
2670	0.896474	2.66781	2.92169e-06	2.97589	1	0.336034	0
2671	0.409419	1.47447	0.00641185	3.60137	1	0.277672	0
2673	1.15999	1.33987	0.327682	1.15507	0	0.865746	0
2674	0.867727	0.496909	0.0985263	0.572656	0	1.74625	0
2675	0.311191	1.26112	0.00031068	4.05254	1	0.246759	0
2676	0.636078	1.24136	0.0574725	1.95159	0	0.512403	0
2677	0.377175	1.1351	8.82414e-14	3.00948	1	0.332283	0
2678	1.4081	0.981294	0.479572	0.696892	0	1.43494	0
2679	1.18996	1.71383	0.235654	1.44024	0	0.694328	0
2681	1.39523	0.810726	8.76224e-05	0.581071	0	1.72096	0
2684	2.23225	0.930111	0.000491878	0.41667	0	2.39998	1
2688	1.21425	1.14854	0.758568	0.945879	0	1.05722	0
2691	0.765551	1.64065	0.0180879	2.1431	1	0.466613	0
2693	1.32121	1.04784	0.23677	0.793092	0	1.26089	0
2695	1.64363	1.09559	0.107855	0.666571	0	1.50022	0
2696	1.33798	0.554477	0.00186813	0.414415	0	2.41304	1
2700	1.10408	1.14989	0.792334	1.04149	0	0.960166	0
2702	1.65048	1.21136	0.118518	0.733944	0	1.3625	0
2703	0.762929	0.755387	0.979989	0.990115	0	1.00998	0
2707	1.47599	1.04118	6.41678e-05	0.705412	0	1.41761	0
2708	1.01555	1.41144	0.137182	1.38983	0	0.719512	0
2709	2.15335	0.881786	0.00428926	0.409496	0	2.44203	1
2711	2.63486	0.839794	0.0744434	0.318725	0	3.1375	0
2712	1.64438	1.16361	0.140135	0.707628	0	1.41317	0
2713	1.23156	0.862654	0.037032	0.700454	0	1.42765	0
2716	2.16511	2.3261	0.789881	1.07436	0	0.930791	0
2720	1.60874	0.747588	1.29227e-06	0.464703	0	2.15191	1
2721	1.54405	1.18801	0.302346	0.769408	0	1.2997	0
2722	1.24267	0.89544	0.157314	0.720576	0	1.38778	0
2723	1.21354	1.11112	0.402048	0.915596	0	1.09218	0
2724	1.1442	1.01091	0.533539	0.883509	0	1.13185	0
2725	0.668092	0.933243	0.0911136	1.39688	0	0.715882	0
2730	0.8965	1.30527	0.233311	1.45597	0	0.686829	0
2731	1.07502	1.06295	0.918547	0.988773	0	1.01135	0
2734	2.12916	0.964824	0.279028	0.453148	0	2.20679	0
2736	0.401983	0.411049	0.800481	1.02255	0	0.977945	0
2737	1.02868	0.977391	0.717888	0.950137	0	1.05248	0
2738	2.05875	0.890153	0.0137626	0.432374	0	2.31281	1
2740	0.9384	0.622105	0.0512656	0.662942	0	1.50843	0
2741	2.67116	1.03907	0.00580734	0.388996	0	2.57072	1
2742	1.7094	1.36553	0.310095	0.798837	0	1.25182	0
2745	4.19097	0.635415	0.00152285	0.151615	0	6.59564	1
2746	3.09762	0.886043	8.763e-06	0.28604	0	3.49601	1
2750	1.07084	1.63094	0.0724998	1.52305	0	0.656576	0
2751	1.50821	0.832017	0.00351397	0.551659	0	1.81271	0
2752	2.01346	0.471188	0.000593163	0.234019	0	4.27316	1
2754	1.26657	0.349423	0.075755	0.275882	0	3.62473	0
2756	0.998083	0.8679	0.419205	0.869568	0	1.15	0
2757	0.772966	0.730479	0.852064	0.945035	0	1.05816	0
2758	2.17274	1.01173	0.0511595	0.465646	0	2.14755	0
2759	2.08294	0.524788	3.08506e-09	0.251945	0	3.96912	1
2761	1.84358	0.455281	0.000506141	0.246955	0	4.04932	1
2762	1.79852	3.65006	0.0704398	2.02948	0	0.492738	0
2763	2.75731	3.78915	0.00700507	1.37422	0	0.727685	0
2764	1.13376	0.84898	0.527059	0.748819	0	1.33544	0
2767	1.85874	1.25196	0.068914	0.673555	0	1.48466	0
2768	1.31074	1.63291	0.254342	1.24579	0	0.802701	0
2770	0.872961	1.57695	0.00599784	1.80644	0	0.553574	0
2771	0.689194	2.05492	2.69573e-11	2.98163	1	0.335387	0
2772	1.25164	1.26697	0.936221	1.01225	0	0.987897	0
2773	0.971727	1.02843	0.810283	1.05835	0	0.944868	0
2774	1.22949	0.741322	0.0389576	0.602949	0	1.65851	0
2775	0.969735	1.49301	0.0405005	1.53961	0	0.649516	0
2776	1.63195	1.35966	0.341825	0.833148	0	1.20027	0
2777	1.17608	2.42128	0.0281359	2.05877	1	0.485728	0
2778	1.19904	2.51197	0.0595756	2.09498	0	0.477332	0
2779	1.23772	3.25632	0.0148191	2.6309	1	0.380098	0
2780	0.233017	0.215845	0.727941	0.926305	0	1.07956	0
2781	0.368615	0.489254	0.525171	1.32728	0	0.753423	0
2783	0.56531	0.404581	0.139744	0.71568	0	1.39727	0
2784	0.716233	1.29286	0.429195	1.80508	0	0.553991	0
2786	1.26937	0.863839	0.19902	0.680523	0	1.46946	0
2787	1.04669	1.42717	0.133114	1.36351	0	0.733403	0
2788	1.01497	1.8012	0.202361	1.77462	0	0.563499	0
2789	0.800281	1.36557	0.00133661	1.70636	0	0.586043	0
2790	1.39386	1.66861	0.364899	1.19711	0	0.835343	0
2792	0.361737	0.354521	0.930244	0.980053	0	1.02035	0
2793	0.138264	0.209389	0.233071	1.51442	0	0.66032	0
2794	0.876494	0.820459	0.627119	0.93607	0	1.0683	0
2795	1.58436	1.07067	0.030668	0.675773	0	1.47979	0
2796	1.64906	0.526486	0.00275415	0.319264	0	3.13221	1
2797	1.54043	0.72344	8.28773e-05	0.469636	0	2.12931	1
2798	1.52853	1.31734	0.812393	0.861835	0	1.16032	0
2799	1.15271	1.51175	0.195065	1.31147	0	0.7625	0
2800	1.05149	1.00476	0.782158	0.955555	0	1.04651	0
2801	1.4664	1.22589	0.387576	0.835989	0	1.19619	0
2802	1.25323	1.0702	0.159575	0.853951	0	1.17103	0
2803	1.75795	1.15265	0.00051635	0.655679	0	1.52514	0
2804	2.0953	2.74907	0.534649	1.31202	0	0.762186	0
2806	0.416459	1.39136	2.63137e-07	3.34093	1	0.299318	0
2807	0.457047	0.520933	0.460268	1.13978	0	0.877363	0
2808	0.460337	0.958329	0.00289916	2.0818	1	0.480354	0
2810	0.652559	0.94331	0.0472031	1.44555	0	0.691776	0
2811	2.516	3.44979	0.392977	1.37114	0	0.729321	0
2812	2.48548	1.57006	0.196647	0.631693	0	1.58305	0
2813	1.57003	3.77987	0.0122662	2.40752	1	0.415365	0
2814	0.538296	1.41281	0.0518273	2.62459	0	0.381012	0
2816	2.44122	3.8216	0.119008	1.56545	0	0.638794	0
2819	0.737656	1.57732	0.00010123	2.13828	1	0.467665	0
2820	0.613532	1.87392	0.0128681	3.05432	1	0.327406	0
2822	5.71504	2.29167	0.00860132	0.400989	0	2.49383	1
2824	1.67808	1.00513	0.0226422	0.598974	0	1.66952	0
2825	0.695483	1.35546	0.000218	1.94894	0	0.513099	0
2826	1.4257	0.725463	0.219138	0.508847	0	1.96523	0
2827	2.09099	0.97367	0.000390134	0.465651	0	2.14753	1
2831	0.943392	0.478244	0.105045	0.506941	0	1.97262	0
2832	1.17425	1.56176	0.0954748	1.33	0	0.75188	0
2833	1.10277	1.40283	0.800769	1.27209	0	0.786107	0
2836	0.573218	0.358044	0.0170045	0.624621	0	1.60097	0
2837	0.531587	0.197124	0.00345755	0.370823	0	2.69671	1
2838	0.780422	0.726352	0.683377	0.930718	0	1.07444	0
2839	1.58048	0.848703	0.000329733	0.536989	0	1.86223	0
2842	1.33725	0.811688	0.00265689	0.606983	0	1.64749	0
2843	0.925053	0.545321	0.00102989	0.589503	0	1.69634	0
2847	1.64574	1.10978	0.186035	0.674337	0	1.48294	0
2849	2.14232	2.95258	0.224446	1.37822	0	0.725575	0
2851	1.36957	1.53478	0.607814	1.12063	0	0.892358	0
2852	1.23881	1.52628	0.205845	1.23205	0	0.811654	0
2853	2.74579	4.87054	0.0858785	1.77382	0	0.563754	0
2855	0.822395	1.14932	0.00346047	1.39753	0	0.715549	0
2858	1.20568	1.44618	0.587543	1.19947	0	0.8337	0
2859	1.07256	0.727215	0.211793	0.678016	0	1.47489	0
2860	0.486468	1.59508	0.00645045	3.2789	1	0.304981	0
2864	2.83791	1.75319	0.18596	0.617777	0	1.61871	0
2865	1.06304	1.60837	0.281349	1.51299	0	0.660941	0
2866	0.751815	0.646642	0.734516	0.860108	0	1.16265	0
2870	1.44903	0.840786	0.0524267	0.580241	0	1.72342	0
2874	1.55228	1.25413	0.320896	0.807932	0	1.23773	0
2875	1.09908	0.920505	0.416322	0.837526	0	1.19399	0
2876	0.887622	1.7542	0.0071655	1.97629	0	0.506	0
2879	1.12823	0.642508	0.0608536	0.569485	0	1.75597	0
2881	1.21885	0.995516	0.338649	0.816768	0	1.22434	0
2882	1.21441	0.469791	0.0832428	0.386847	0	2.585	0
2883	1.45936	1.07005	0.0667777	0.73323	0	1.36383	0
2884	1.23808	0.963433	0.48823	0.778167	0	1.28507	0
2886	1.21766	1.18436	0.845339	0.972648	0	1.02812	0
2887	0.796822	0.628553	0.660031	0.788825	0	1.26771	0
2888	0.225508	0.193152	0.610141	0.856519	0	1.16752	0
2890	1.177	1.43008	0.495827	1.21502	0	0.823032	0
2892	0.60752	1.66359	3.47042e-05	2.73834	1	0.365185	0
2893	0.654433	1.02675	0.000726466	1.56892	0	0.637381	0
2894	1.7895	0.874489	0.0156873	0.488678	0	2.04634	1
2895	0.908647	1.49533	0.010355	1.64567	0	0.607657	0
2896	1.21647	0.940342	0.170697	0.773008	0	1.29365	0
2897	0.765838	0.917416	0.160248	1.19792	0	0.834777	0
2898	0.733178	2.39073	0.00143275	3.26078	1	0.306676	0
2899	0.158884	0.243465	0.0605656	1.53234	0	0.652596	0
2900	0.413501	0.805933	0.0149726	1.94905	0	0.513071	0
2901	0.529327	1.09049	0.000816048	2.06013	1	0.485405	0
2902	0.431113	0.583759	0.0653182	1.35408	0	0.738511	0
2903	0.989118	0.496836	0.0490848	0.502302	0	1.99084	0
2905	0.442265	0.387179	0.75019	0.875446	0	1.14228	0
2907	0.862211	0.470832	0.0641086	0.546075	0	1.83125	0
2908	0.905704	2.32816	2.50309e-06	2.57056	1	0.389021	0
2909	0.729132	2.1446	0.0312972	2.94131	1	0.339984	0
2910	2.6194	1.81943	0.184757	0.694597	0	1.43968	0
2911	2.85023	1.4332	0.338396	0.502837	0	1.98872	0
2912	1.29022	1.07827	0.507755	0.835728	0	1.19656	0
2913	1.08217	1.14482	0.804563	1.05789	0	0.945276	0
2914	0.435956	0.139623	0.0284261	0.320269	0	3.12237	1
2915	0.576629	1.51896	0.014151	2.6342	1	0.379621	0
2916	0.418377	1.72715	0.0301623	4.12822	1	0.242235	0
2917	0.608065	0.638443	0.768313	1.04996	0	0.952418	0
2918	2.16982	1.06448	0.398286	0.490585	0	2.03838	0
2919	1.48747	1.34055	0.822862	0.901229	0	1.1096	0
2923	0.622557	0.647141	0.905462	1.03949	0	0.962011	0
2925	1.70219	1.15116	0.0458754	0.676284	0	1.47867	0
2927	2.98829	2.08881	0.124588	0.698998	0	1.43062	0
2932	1.23679	1.04712	0.384358	0.846647	0	1.18113	0
2934	0.50421	0.368523	0.0905819	0.730891	0	1.36819	0
2936	0.749462	0.569945	0.182847	0.760471	0	1.31497	0
2937	0.8449	1.57873	2.25804e-06	1.86854	0	0.535177	0
2939	0.660242	1.68514	0.000272243	2.5523	1	0.391804	0
2940	0.604338	0.493783	0.347671	0.817064	0	1.22389	0
2942	0.268069	0.544755	0.00320439	2.03215	1	0.49209	0
2945	0.898769	0.442956	0.10951	0.492848	0	2.02903	0
2947	0.497713	1.24694	0.072305	2.50534	0	0.399148	0
2948	0.81914	1.07735	0.114355	1.31522	0	0.76033	0
2949	0.268874	0.476368	6.92733e-05	1.77172	0	0.564424	0
2950	0.296312	0.132669	0.283432	0.447736	0	2.23346	0
2951	1.03771	1.11731	0.759844	1.07671	0	0.928757	0
2952	0.811516	0.730831	0.538819	0.900575	0	1.1104	0
2953	1.28981	1.60638	0.399841	1.24544	0	0.80293	0
2954	1.64332	1.56483	0.884264	0.952235	0	1.05016	0
2955	2.09208	1.82291	0.718424	0.871336	0	1.14766	0
2956	1.12977	0.948669	0.252857	0.8397	0	1.1909	0
2957	1.11775	0.742949	0.0597249	0.664684	0	1.50448	0
2958	0.759493	1.46387	0.00169851	1.92743	0	0.518825	0
2959	1.51942	0.792719	0.000134017	0.521724	0	1.91672	0
2960	0.89504	0.395583	0.0161923	0.441972	0	2.26259	1
2961	0.750029	0.510924	0.0210252	0.681206	0	1.46798	0
2962	0.733809	0.466923	0.0273827	0.636301	0	1.57158	0
2963	0.767296	1.24132	0.00923131	1.61778	0	0.618131	0
2964	1.15006	1.47888	0.10726	1.28592	0	0.777655	0
2966	0.723634	1.04317	0.118595	1.44157	0	0.693686	0
2967	0.608405	0.976168	0.0625129	1.60447	0	0.623258	0
2968	0.655522	0.279619	0.189905	0.42656	0	2.34434	0
2969	0.4244	0.145436	0.0726752	0.342685	0	2.91813	0
2970	1.20363	3.08933	0.178857	2.56667	0	0.38961	0
2971	0.232458	0.122304	0.141322	0.526132	0	1.90066	0
2972	0.442458	1.20716	0.000435907	2.7283	1	0.366528	0
2973	0.75325	1.20274	0.00546634	1.59673	0	0.62628	0
[truncated: 3,386 more rows]

## Sheet: t3tot4
sco	meant1	meant2	p-value	fold change ind	induced	fold change rep	repressed
1	4.32786	2.08361	0.0114424	0.481442	0	2.07709	1
2	2.87643	1.42784	0.00365243	0.496394	0	2.01453	1
4	1.48275	1.04338	0.346517	0.70368	0	1.4211	0
5	0.918942	0.789743	0.45452	0.859405	0	1.1636	0
6	0.999689	0.728766	0.0720695	0.728993	0	1.37176	0
10	0.404034	0.442659	0.754342	1.0956	0	0.912745	0
15	0.767582	0.875894	0.541081	1.14111	0	0.876342	0
18	1.3305	1.40631	0.83276	1.05698	0	0.946087	0
20	0.53308	0.884421	0.0686565	1.65908	0	0.602745	0
21	0.876581	1.04156	0.514826	1.18821	0	0.841604	0
30	0.545903	1.16974	0.209273	2.14276	0	0.466688	0
37	2.59767	3.32958	0.38864	1.28176	0	0.780179	0
38	1.76469	2.81348	0.300023	1.59433	0	0.627224	0
39	1.45712	1.3349	0.837288	0.91612	0	1.09156	0
43	2.10192	2.23744	0.928612	1.06447	0	0.939431	0
44	1.66949	3.35383	0.0294474	2.0089	1	0.497786	0
46	2.66134	5.81257	0.0784049	2.18407	0	0.45786	0
47	1.54724	2.10532	0.119259	1.36069	0	0.73492	0
48	1.81436	2.27893	0.524944	1.25605	0	0.796144	0
49	1.24417	0.811337	0.497108	0.65211	0	1.53348	0
55	0.876177	1.32631	0.212835	1.51375	0	0.660611	0
58	0.712685	0.847977	0.362976	1.18983	0	0.840454	0
59	1.00115	1.1964	0.509592	1.19502	0	0.836804	0
61	0.692252	0.573431	0.319569	0.828356	0	1.20721	0
64	2.88173	1.10172	0.00164237	0.382311	0	2.61567	1
66	1.27046	0.690726	0.0661538	0.543682	0	1.83931	0
68	0.989637	0.824662	0.180557	0.833297	0	1.20005	0
69	1.25563	1.18804	0.799951	0.946175	0	1.05689	0
72	0.770196	1.36249	0.0515992	1.76902	0	0.565284	0
73	1.14331	1.2471	0.854681	1.09078	0	0.916778	0
75	0.821815	0.873343	0.820467	1.0627	0	0.940999	0
79	1.02899	1.00155	0.91348	0.973339	0	1.02739	0
81	1.69407	1.94409	0.627496	1.14759	0	0.871393	0
89	0.69776	0.662715	0.837871	0.949775	0	1.05288	0
90	0.579655	1.16348	0.122923	2.0072	0	0.498206	0
91	0.5899	0.589268	0.997654	0.998929	0	1.00107	0
97	0.450107	0.449445	0.99631	0.99853	0	1.00147	0
98	0.2952	0.76714	0.00142829	2.59872	1	0.384806	0
101	0.38839	0.421502	0.836712	1.08525	0	0.921443	0
102	0.152764	0.107465	0.770267	0.70347	0	1.42152	0
103	0.553328	0.427959	0.42118	0.773427	0	1.29295	0
104	0.682151	0.412228	0.602753	0.604306	0	1.65479	0
107	1.11375	0.709716	0.187482	0.63723	0	1.56929	0
110	1.82356	2.4944	0.186408	1.36788	0	0.73106	0
114	2.55097	1.79309	0.0201575	0.702904	0	1.42267	0
116	3.63578	2.4667	0.12495	0.67845	0	1.47395	0
117	2.8261	2.61216	0.758819	0.924298	0	1.0819	0
118	1.74464	1.88208	0.680365	1.07878	0	0.926972	0
120	1.195	0.806742	0.0898926	0.675099	0	1.48127	0
122	1.08447	0.860173	0.185459	0.793173	0	1.26076	0
124	0.83293	0.728591	0.63369	0.874733	0	1.14321	0
125	0.596519	1.98933	0.014663	3.3349	1	0.299859	0
126	1.08203	0.955961	0.335503	0.883488	0	1.13188	0
127	0.961718	0.900984	0.571622	0.936849	0	1.06741	0
131	1.37128	1.14242	0.369563	0.833104	0	1.20033	0
132	2.83619	2.90833	0.892995	1.02543	0	0.975196	0
136	1.14308	1.21904	0.768763	1.06645	0	0.93769	0
137	1.71693	1.69444	0.976223	0.9869	0	1.01327	0
139	1.09574	1.1834	0.901993	1.08001	0	0.92592	0
142	0.815184	0.980787	0.56637	1.20315	0	0.831152	0
145	1.17779	1.37606	0.648784	1.16834	0	0.855915	0
147	0.934987	0.663697	0.0505236	0.709846	0	1.40876	0
153	1.36226	0.560837	0.0750989	0.411696	0	2.42897	0
154	1.67268	0.549909	0.10451	0.328758	0	3.04175	0
155	1.74449	1.55113	0.672951	0.889158	0	1.12466	0
156	1.63167	1.01657	0.0224249	0.623028	0	1.60506	0
158	2.04138	1.444	0.401849	0.707364	0	1.4137	0
160	1.52024	1.66169	0.663659	1.09305	0	0.914873	0
161	2.87303	0.221497	0.153175	0.0770953	0	12.971	0
162	1.89745	0.576223	0.0082839	0.303683	0	3.29291	1
163	1.18808	1.227	0.811508	1.03276	0	0.96828	0
164	1.46726	1.67508	0.400428	1.14164	0	0.875935	0
165	1.94511	1.51092	0.476601	0.776778	0	1.28737	0
166	1.0344	1.50396	0.0548404	1.45395	0	0.687783	0
167	1.21135	0.511993	0.0437049	0.422663	0	2.36595	1
168	1.101	1.30801	0.651178	1.18801	0	0.841742	0
169	1.05359	1.45656	0.377039	1.38248	0	0.723339	0
170	2.18587	2.49484	0.659977	1.14135	0	0.876156	0
171	1.38041	1.07413	0.183684	0.778119	0	1.28515	0
172	1.57197	1.67951	0.768588	1.06841	0	0.93597	0
173	1.43215	1.29785	0.615863	0.906221	0	1.10348	0
174	1.04267	0.6729	0.162139	0.645362	0	1.54952	0
175	1.81941	1.6228	0.761968	0.891937	0	1.12116	0
177	1.78806	0.721062	0.0015093	0.403265	0	2.47976	1
178	1.63907	1.93128	0.538105	1.17828	0	0.848696	0
179	1.94679	2.84761	0.166266	1.46272	0	0.683659	0
181	2.45612	1.16835	0.000686941	0.475691	0	2.1022	1
183	0.772595	1.71734	0.206021	2.22282	0	0.449879	0
187	0.965705	1.16748	0.0738193	1.20894	0	0.827169	0
188	1.16448	1.84845	0.230621	1.58736	0	0.629977	0
189	1.13775	0.862437	0.312537	0.75802	0	1.31923	0
190	1.21767	0.689283	0.173346	0.566066	0	1.76658	0
191	1.51438	0.904684	0.186487	0.597396	0	1.67393	0
193	4.54093	0.895737	0.000431751	0.197258	0	5.06949	1
194	1.16392	0.443847	0.30959	0.381337	0	2.62236	0
195	1.14401	1.01178	0.530758	0.884418	0	1.13069	0
197	1.07739	0.923566	0.331225	0.857225	0	1.16655	0
198	1.7502	1.96268	0.692323	1.12141	0	0.891737	0
199	1.38458	0.985402	0.0863842	0.711699	0	1.40509	0
200	2.26292	0.798613	0.00455548	0.352913	0	2.83356	1
201	1.03559	0.329395	0.0407843	0.318075	0	3.14392	1
202	1.05662	0.765439	0.26568	0.724424	0	1.38041	0
203	1.8171	2.66894	0.0222939	1.46879	0	0.680832	0
204	0.997625	0.840374	0.462561	0.842374	0	1.18712	0
205	0.668922	0.694273	0.893596	1.0379	0	0.963485	0
208	1.89098	1.48525	0.276612	0.785439	0	1.27317	0
209	1.87102	1.04304	0.030674	0.557471	0	1.79382	0
213	0.809332	0.743421	0.539322	0.91856	0	1.08866	0
214	0.808553	2.01862	0.149203	2.49658	0	0.400548	0
215	0.746746	0.703519	0.71973	0.942114	0	1.06144	0
217	1.32006	0.848771	0.116678	0.64298	0	1.55526	0
218	1.06555	1.09572	0.881846	1.02832	0	0.972464	0
220	0.607901	0.721828	0.66176	1.18741	0	0.842169	0
222	0.424954	0.405907	0.852046	0.955176	0	1.04693	0
223	0.42281	0.412924	0.936651	0.97662	0	1.02394	0
224	2.01492	3.08079	0.000730075	1.52899	0	0.654028	0
225	0.251544	0.182649	0.476863	0.726113	0	1.3772	0
226	0.78539	0.629919	0.222517	0.802047	0	1.24681	0
229	1.54964	0.837895	0.146963	0.540703	0	1.84944	0
230	0.40046	0.443444	0.731226	1.10734	0	0.903068	0
231	0.855359	0.943154	0.770363	1.10264	0	0.906914	0
235	1.52372	2.34197	0.0867334	1.53701	0	0.650614	0
239	0.956212	1.50652	0.0449598	1.5755	0	0.634717	0
242	1.7841	2.33336	0.32124	1.30787	0	0.764605	0
243	1.74487	2.61626	0.533909	1.4994	0	0.666933	0
244	0.568347	0.947159	0.0431629	1.66651	0	0.600055	0
245	0.811646	0.705793	0.671968	0.869582	0	1.14998	0
247	1.48393	1.36225	0.554386	0.918006	0	1.08932	0
250	0.90732	0.720553	0.362436	0.794155	0	1.2592	0
251	1.17402	1.39145	0.83213	1.1852	0	0.843736	0
253	0.853216	0.725653	0.624488	0.850491	0	1.17579	0
254	0.78772	0.749042	0.830568	0.950899	0	1.05164	0
258	1.24558	1.08149	0.131806	0.868256	0	1.15173	0
259	0.803255	0.675064	0.675192	0.84041	0	1.1899	0
260	0.229194	0.344077	0.02467	1.50125	0	0.666112	0
261	0.315014	0.662067	0.514196	2.10171	0	0.475804	0
262	1.31816	1.08338	0.45741	0.821887	0	1.21671	0
264	0.724506	1.10249	0.246469	1.52171	0	0.657155	0
265	1.72528	2.80757	0.0618071	1.62731	0	0.614511	0
267	1.51746	0.897896	0.0594566	0.591708	0	1.69002	0
269	1.70292	1.8653	0.902903	1.09536	0	0.912945	0
270	1.36483	1.45635	0.93823	1.06706	0	0.937156	0
274	1.043	1.22997	0.423666	1.17927	0	0.847984	0
275	1.34326	1.77674	0.259322	1.32271	0	0.756026	0
276	2.84663	2.40166	0.66676	0.843685	0	1.18528	0
277	0.971075	0.961821	0.963045	0.99047	0	1.00962	0
280	0.71613	0.680049	0.892109	0.949615	0	1.05306	0
281	2.61186	1.68673	0.344027	0.645796	0	1.54848	0
282	1.04744	0.756067	0.376282	0.721822	0	1.38538	0
285	1.05407	0.905884	0.213581	0.859416	0	1.16358	0
287	0.743798	0.674703	0.640026	0.907106	0	1.10241	0
291	1.18805	1.47818	0.541892	1.24421	0	0.803724	0
293	1.08621	0.997961	0.642651	0.918758	0	1.08843	0
294	1.08429	1.07995	0.987516	0.995997	0	1.00402	0
295	1.30391	0.879937	0.00541703	0.674845	0	1.48182	0
297	1.03704	1.0078	0.859725	0.9718	0	1.02902	0
298	2.05749	1.649	0.250144	0.801461	0	1.24772	0
299	2.30128	1.45579	0.17097	0.632599	0	1.58078	0
302	1.25873	1.51251	0.128912	1.20162	0	0.832208	0
304	0.989986	1.20549	0.128444	1.21769	0	0.821229	0
306	0.587724	0.657436	0.515589	1.11861	0	0.893965	0
308	1.24086	1.05178	0.445765	0.847619	0	1.17978	0
312	1.50859	0.802043	0.310678	0.53165	0	1.88094	0
313	0.946835	1.05451	0.660893	1.11372	0	0.897892	0
317	0.961306	1.14058	0.172125	1.18649	0	0.842819	0
318	0.683663	1.04885	0.157683	1.53416	0	0.651824	0
320	0.541675	0.729103	0.617077	1.34601	0	0.742934	0
321	0.973914	1.10145	0.456358	1.13095	0	0.884209	0
322	1.56192	1.30977	0.327137	0.838563	0	1.19252	0
324	1.85052	1.75052	0.951612	0.945959	0	1.05713	0
328	1.09502	0.825376	0.335163	0.753753	0	1.3267	0
329	1.85918	3.05214	0.0552636	1.64166	0	0.609139	0
330	1.13046	1.27961	0.757907	1.13194	0	0.883436	0
331	1.03888	0.656027	0.0853186	0.631474	0	1.5836	0
335	1.24303	1.5706	0.600161	1.26352	0	0.791438	0
336	1.85168	2.19835	0.547177	1.18722	0	0.842307	0
337	4.99906	2.34519	0.0345026	0.469126	0	2.13162	1
341	0.895796	0.844663	0.826883	0.942918	0	1.06054	0
343	1.84836	0.776488	0.531305	0.420097	0	2.3804	0
344	1.68857	1.45108	0.690678	0.85935	0	1.16367	0
345	3.00226	3.08786	0.936628	1.02851	0	0.972277	0
347	2.52331	1.49939	0.147815	0.594216	0	1.68289	0
348	1.20234	1.15547	0.799517	0.961023	0	1.04056	0
350	0.886543	0.836437	0.853637	0.943481	0	1.0599	0
352	2.03289	0.746656	0.611979	0.367288	0	2.72266	0
353	0.716177	0.618584	0.626334	0.863731	0	1.15777	0
355	1.24276	1.40731	0.828723	1.1324	0	0.883078	0
356	1.04807	1.8914	0.151347	1.80464	0	0.554127	0
357	2.54591	1.88835	0.167503	0.741717	0	1.34822	0
358	3.43974	1.38739	0.157378	0.403341	0	2.47929	0
360	1.40184	1.69773	0.269989	1.21107	0	0.825715	0
361	1.23056	0.879086	0.214552	0.714381	0	1.39981	0
362	1.45679	0.816837	0.153754	0.560708	0	1.78346	0
363	0.918513	1.40857	0.110909	1.53353	0	0.652089	0
368	0.556488	0.624359	0.738073	1.12196	0	0.891295	0
370	1.17459	1.05973	0.602235	0.902213	0	1.10839	0
371	0.942548	1.04461	0.513884	1.10828	0	0.902299	0
373	1.12354	0.910144	0.401762	0.810067	0	1.23447	0
374	0.802866	0.900954	0.663823	1.12217	0	0.891129	0
377	0.695729	0.757872	0.635959	1.08932	0	0.918004	0
379	0.950393	2.63088	8.28131e-05	2.7682	1	0.361245	0
380	1.22199	2.96148	0.153372	2.4235	0	0.412626	0
381	1.95315	1.12817	0.163955	0.577617	0	1.73125	0
384	1.76953	2.09529	0.619325	1.18409	0	0.844529	0
387	0.595808	1.40545	0.00866864	2.3589	1	0.423927	0
391	0.649014	0.724612	0.838536	1.11648	0	0.895671	0
393	0.743292	1.27312	0.235855	1.71282	0	0.583833	0
395	1.32393	1.47546	0.811679	1.11445	0	0.8973	0
397	1.07665	0.862104	0.363659	0.800731	0	1.24886	0
402	1.73725	1.64154	0.687526	0.944904	0	1.05831	0
403	2.78627	1.50133	0.00356145	0.538832	0	1.85587	0
404	3.69745	2.30103	0.00336453	0.622329	0	1.60687	0
405	1.97571	1.01598	0.0961028	0.514232	0	1.94465	0
407	1.52217	2.36345	0.0980771	1.55269	0	0.644045	0
408	2.18695	2.75771	0.346208	1.26098	0	0.793031	0
410	1.79911	1.18924	0.0789269	0.661017	0	1.51282	0
411	3.80451	2.60891	0.232392	0.685741	0	1.45828	0
412	2.194	2.43167	0.684935	1.10832	0	0.902263	0
413	1.36286	1.92493	0.150986	1.41242	0	0.708004	0
417	1.04756	0.869836	0.433881	0.830345	0	1.20432	0
418	3.18459	1.63008	0.00307398	0.511863	0	1.95365	0
421	1.07219	1.21129	0.71548	1.12973	0	0.885164	0
422	1.20558	1.72961	0.357609	1.43468	0	0.697021	0
423	1.69301	0.959112	0.303997	0.566512	0	1.76519	0
430	1.66061	1.59619	0.808741	0.961208	0	1.04036	0
431	1.14695	1.73514	0.0767105	1.51283	0	0.661014	0
432	1.55871	1.06784	0.302612	0.685083	0	1.45968	0
433	0.959917	1.51714	0.0747705	1.58049	0	0.632714	0
435	0.669344	0.349889	0.415708	0.522734	0	1.91302	0
438	0.93012	0.754647	0.176843	0.811344	0	1.23252	0
439	1.31849	0.597433	0.0692784	0.453119	0	2.20693	0
441	0.931322	0.568125	0.244808	0.61002	0	1.63929	0
443	0.666254	0.538282	0.494111	0.807923	0	1.23774	0
444	1.52445	2.18997	0.161761	1.43656	0	0.696106	0
447	4.36345	2.04214	0.448419	0.468011	0	2.1367	0
448	1.24835	0.842906	0.120654	0.675215	0	1.48101	0
451	1.90245	2.06056	0.790846	1.08311	0	0.923268	0
452	2.5574	3.76531	0.0184213	1.47232	0	0.679201	0
453	1.47742	1.3107	0.648285	0.887159	0	1.12719	0
454	1.158	1.53791	0.239061	1.32807	0	0.75297	0
457	0.890141	1.12191	0.460019	1.26037	0	0.793415	0
458	2.26948	0.740931	0.311527	0.326476	0	3.06301	0
459	2.56728	2.56953	0.995084	1.00088	0	0.999123	0
460	2.73834	1.74633	0.15185	0.637733	0	1.56805	0
461	3.11506	1.24983	0.0778132	0.401221	0	2.49239	0
462	0.815263	0.764407	0.762273	0.937621	0	1.06653	0
463	2.15245	2.21678	0.853465	1.02988	0	0.970984	0
464	2.28639	2.93563	0.430619	1.28395	0	0.778844	0
465	2.97374	1.97301	0.186591	0.663476	0	1.50721	0
466	2.37903	1.30083	0.281447	0.546791	0	1.82885	0
468	1.2174	1.33765	0.483215	1.09878	0	0.910104	0
470	1.14405	1.19504	0.899518	1.04458	0	0.957326	0
473	0.563067	0.522735	0.819328	0.92837	0	1.07716	0
476	1.24197	0.816891	0.372862	0.657739	0	1.52036	0
477	1.072	0.937948	0.37997	0.874951	0	1.14292	0
481	1.41931	1.18104	0.636472	0.83212	0	1.20175	0
483	3.36221	1.62204	0.1246	0.482434	0	2.07282	0
484	0.339853	2.03942	0.128791	6.0009	0	0.166642	0
485	3.54088	1.83915	0.214504	0.519406	0	1.92528	0
487	0.804143	0.987407	0.375687	1.2279	0	0.814398	0
490	2.3688	1.27938	0.207013	0.540097	0	1.85152	0
491	0.931325	1.40309	0.133428	1.50655	0	0.663767	0
492	1.07179	0.96577	0.330765	0.901083	0	1.10978	0
493	1.19815	1.03893	0.577269	0.867106	0	1.15326	0
494	3.49223	1.48756	0.0945538	0.425961	0	2.34763	0
495	1.85048	1.71995	0.835231	0.929462	0	1.07589	0
496	0.867492	0.64435	0.126088	0.742774	0	1.3463	0
497	0.841988	0.731903	0.418846	0.869256	0	1.15041	0
498	1.57006	0.416886	0.274757	0.265523	0	3.76615	0
500	1.34631	1.2969	0.839298	0.963298	0	1.0381	0
501	0.783254	0.592403	0.24035	0.756335	0	1.32216	0
502	1.21927	0.978344	0.234682	0.802404	0	1.24626	0
503	0.773221	0.617401	0.401422	0.79848	0	1.25238	0
504	1.17476	1.27865	0.615869	1.08843	0	0.918753	0
506	0.896449	0.926081	0.740528	1.03305	0	0.968003	0
507	0.227841	0.40647	0.220287	1.78401	0	0.560536	0
508	0.254742	0.407879	0.164612	1.60114	0	0.624554	0
509	2.10083	2.17925	0.782329	1.03733	0	0.964015	0
512	1.28331	1.42782	0.737106	1.1126	0	0.898795	0
513	1.01196	0.701202	0.356498	0.692917	0	1.44317	0
518	0.917888	0.93955	0.910848	1.0236	0	0.976945	0
519	0.692726	0.89146	0.273081	1.28689	0	0.777069	0
521	1.33444	1.23072	0.661659	0.922277	0	1.08427	0
522	0.785866	1.16156	0.162053	1.47806	0	0.676563	0
523	2.42779	0.942597	0.331605	0.388253	0	2.57564	0
524	0.973524	0.687192	0.321165	0.705881	0	1.41667	0
527	0.436438	0.19297	0.0110126	0.442148	0	2.26169	1
532	0.581053	0.484523	0.599855	0.83387	0	1.19923	0
533	1.09059	0.866169	0.497978	0.794223	0	1.25909	0
534	0.979141	0.92708	0.521665	0.94683	0	1.05616	0
535	0.772646	0.879626	0.620355	1.13846	0	0.87838	0
536	1.35687	0.942611	0.325608	0.694697	0	1.43948	0
537	0.88834	1.7922	0.09991	2.01747	0	0.495671	0
538	0.929693	0.720556	0.322132	0.775047	0	1.29024	0
540	0.497838	0.459179	0.787292	0.922347	0	1.08419	0
546	1.86744	1.27414	0.0158972	0.682296	0	1.46564	0
547	1.17266	1.04172	0.36198	0.888345	0	1.12569	0
548	1.61697	1.72785	0.8339	1.06858	0	0.935825	0
550	0.58377	0.450984	0.169716	0.772537	0	1.29444	0
551	0.958795	0.797579	0.321782	0.831856	0	1.20213	0
555	0.936771	1.24304	0.101477	1.32694	0	0.753612	0
556	2.00816	1.62753	0.643739	0.810456	0	1.23387	0
557	1.57141	1.92701	0.260146	1.22629	0	0.815466	0
560	1.76392	2.19	0.522855	1.24155	0	0.805447	0
562	0.407302	0.253112	0.0415234	0.621434	0	1.60918	0
564	1.21912	2.22882	0.210382	1.82821	0	0.546982	0
565	1.0155	1.18808	0.500423	1.16994	0	0.854745	0
566	1.26212	1.05805	0.369105	0.838307	0	1.19288	0
567	0.225003	0.652352	3.53556e-05	2.89931	1	0.34491	0
568	1.15186	1.81515	0.308007	1.57584	0	0.634581	0
569	3.17224	1.59326	0.387842	0.502252	0	1.99103	0
570	5.17362	2.321	0.270385	0.448622	0	2.22905	0
574	2.27302	1.58875	0.0904374	0.698962	0	1.43069	0
575	1.20953	1.08604	0.645485	0.897906	0	1.1137	0
576	0.96256	0.794871	0.558957	0.825788	0	1.21096	0
577	0.949252	1.06403	0.350541	1.12092	0	0.892125	0
580	1.31475	1.29637	0.926222	0.986019	0	1.01418	0
581	1.12512	0.689487	0.0145672	0.612812	0	1.63182	0
582	1.08192	0.874488	0.249127	0.808273	0	1.23721	0
583	0.848181	0.935627	0.752466	1.1031	0	0.906538	0
584	1.69207	0.885071	0.26894	0.523071	0	1.91179	0
585	0.174397	0.162143	0.908385	0.929734	0	1.07558	0
588	1.58664	1.18023	0.295297	0.743856	0	1.34435	0
589	1.55743	1.33921	0.325401	0.859886	0	1.16294	0
593	1.00029	0.986356	0.96783	0.986067	0	1.01413	0
596	0.493346	0.793921	0.0339555	1.60926	0	0.621404	0
598	0.446903	0.73636	0.00778935	1.64769	0	0.606909	0
599	0.569277	0.865696	0.0168747	1.52069	0	0.657595	0
600	0.627609	0.901558	0.0489198	1.4365	0	0.696138	0
602	0.521122	0.449598	0.535006	0.862749	0	1.15909	0
604	0.827926	0.850898	0.916918	1.02775	0	0.973002	0
605	1.08178	0.879321	0.252414	0.812849	0	1.23024	0
607	2.16767	0.676644	0.0630349	0.312153	0	3.20356	0
608	1.35422	0.599315	0.0403236	0.442553	0	2.25962	1
609	0.8667	0.688206	0.273175	0.794053	0	1.25936	0
611	1.24037	1.13525	0.767464	0.91525	0	1.0926	0
614	1.02064	0.692609	0.278413	0.678604	0	1.47361	0
615	2.224	2.37639	0.91959	1.06852	0	0.935873	0
618	1.90299	1.0659	0.221991	0.560116	0	1.78534	0
619	1.60947	1.01457	0.217189	0.630375	0	1.58636	0
620	2.3572	2.0491	0.835188	0.869293	0	1.15036	0
621	1.60258	1.45968	0.586226	0.910829	0	1.0979	0
622	2.12737	1.48927	0.452494	0.700053	0	1.42846	0
623	0.612814	0.59883	0.91567	0.97718	0	1.02335	0
625	0.877323	0.697225	0.116528	0.794719	0	1.25831	0
626	1.49505	1.43322	0.845623	0.958646	0	1.04314	0
627	1.04355	0.98141	0.683508	0.940455	0	1.06332	0
628	1.45344	0.862227	0.0455789	0.593233	0	1.68568	0
631	1.25243	1.08027	0.707795	0.862541	0	1.15937	0
632	0.964556	0.90244	0.481261	0.935602	0	1.06883	0
634	1.09841	0.694842	0.236807	0.632586	0	1.58081	0
636	2.09568	2.95817	0.204374	1.41156	0	0.708438	0
637	1.80287	2.13993	0.438776	1.18695	0	0.842492	0
638	0.758087	0.566195	0.149021	0.746873	0	1.33891	0
639	0.993419	1.13317	0.744399	1.14068	0	0.876671	0
640	0.450974	0.383985	0.596278	0.851458	0	1.17446	0
641	1.10939	0.0567331	0.259508	0.0511392	0	19.5545	0
642	1.08128	0.958092	0.572326	0.886073	0	1.12857	0
645	2.1016	1.80765	0.472664	0.860133	0	1.16261	0
646	2.77545	3.17756	0.440355	1.14488	0	0.873452	0
650	0.506945	0.677014	0.689866	1.33548	0	0.748795	0
656	1.27575	1.75224	0.406431	1.3735	0	0.728068	0
658	0.776589	0.842212	0.746897	1.0845	0	0.922082	0
660	0.50399	0.526167	0.898626	1.044	0	0.957851	0
661	1.47859	0.976533	0.133552	0.660449	0	1.51412	0
663	1.11064	1.24558	0.457274	1.1215	0	0.891662	0
666	0.616493	0.860693	0.358218	1.39611	0	0.716275	0
668	1.1643	0.942164	0.366278	0.809209	0	1.23577	0
671	0.762966	1.14149	0.498502	1.49612	0	0.668394	0
672	1.93665	1.51901	0.367738	0.784348	0	1.27494	0
673	2.77057	2.68103	0.875624	0.96768	0	1.0334	0
675	1.17182	1.16269	0.950823	0.992212	0	1.00785	0
676	0.926997	1.11209	0.0953502	1.19966	0	0.833566	0
677	1.18713	1.13011	0.827233	0.951968	0	1.05046	0
678	0.448553	0.530605	0.80309	1.18293	0	0.84536	0
679	2.25432	1.53906	0.161961	0.682717	0	1.46474	0
680	1.35022	1.39851	0.79572	1.03576	0	0.965472	0
681	0.51019	0.371528	0.00136187	0.728216	0	1.37322	0
682	1.95095	0.810546	0.127055	0.415462	0	2.40696	0
686	0.551207	0.691684	0.475354	1.25485	0	0.796906	0
687	0.676042	0.804703	0.0279475	1.19032	0	0.840113	0
688	0.745637	0.944165	0.167795	1.26625	0	0.789732	0
689	0.735473	0.791898	0.520263	1.07672	0	0.928747	0
690	0.903725	0.816376	0.389223	0.903346	0	1.107	0
692	1.1146	0.867684	0.303761	0.778474	0	1.28456	0
694	1.36892	1.49329	0.644164	1.09085	0	0.916715	0
695	3.46793	1.70451	0.111976	0.491508	0	2.03456	0
700	0.778741	0.651469	0.262466	0.836567	0	1.19536	0
701	1.19102	1.16374	0.939288	0.977097	0	1.02344	0
702	2.88566	1.6809	0.15999	0.5825	0	1.71674	0
703	1.08549	0.654624	0.287255	0.603069	0	1.65818	0
704	1.72938	1.5052	0.70467	0.870371	0	1.14893	0
705	2.10576	1.38539	0.054483	0.657906	0	1.51997	0
707	1.06953	0.970033	0.632869	0.906973	0	1.10257	0
709	0.585614	1.45082	0.177576	2.47743	0	0.403644	0
711	0.879087	0.722505	0.283966	0.821882	0	1.21672	0
712	1.0604	1.1636	0.671129	1.09732	0	0.911311	0
714	1.68637	1.889	0.511741	1.12016	0	0.89273	0
716	1.01446	1.06372	0.752728	1.04856	0	0.95369	0
717	0.988044	1.39464	0.230015	1.41151	0	0.708459	0
719	0.692441	1.39364	0.208856	2.01265	0	0.496857	0
720	0.735578	0.576901	0.376608	0.784282	0	1.27505	0
721	1.42725	1.61939	0.466541	1.13462	0	0.881351	0
722	1.04308	0.871841	0.556161	0.835831	0	1.19641	0
723	2.19375	2.4236	0.18422	1.10477	0	0.905163	0
724	1.00458	1.16518	0.543097	1.15986	0	0.862171	0
725	0.764009	0.540549	0.500974	0.707517	0	1.41339	0
726	1.55983	1.87427	0.281947	1.20158	0	0.832235	0
727	0.885239	1.14475	0.0191817	1.29316	0	0.7733	0
729	1.6048	0.511653	0.295726	0.318827	0	3.1365	0
730	0.861685	0.754548	0.634407	0.875665	0	1.14199	0
731	1.39579	1.07552	0.1514	0.770543	0	1.29779	0
732	2.18291	1.80892	0.567556	0.828672	0	1.20675	0
733	2.02614	2.01748	0.992585	0.995726	0	1.00429	0
734	0.979684	0.752139	0.555186	0.767737	0	1.30253	0
735	1.95592	2.02825	0.898886	1.03698	0	0.964338	0
736	0.971895	0.597242	0.0575429	0.614512	0	1.62731	0
739	0.935099	0.766151	0.345543	0.819326	0	1.22052	0
742	0.554531	0.664408	0.442823	1.19814	0	0.834624	0
744	2.10922	1.44862	0.247279	0.686803	0	1.45602	0
745	1.11521	1.09404	0.931645	0.981014	0	1.01935	0
746	1.12311	1.2453	0.656535	1.10879	0	0.901883	0
747	2.42396	3.47384	0.245322	1.43312	0	0.697777	0
749	0.868549	1.41531	0.252519	1.62951	0	0.61368	0
750	1.08444	1.92026	0.579959	1.77074	0	0.564735	0
753	0.679049	0.518932	0.415855	0.764203	0	1.30855	0
754	0.560713	0.606396	0.82472	1.08147	0	0.924664	0
756	0.996597	0.813208	0.412223	0.815985	0	1.22551	0
763	1.57816	1.53222	0.850429	0.970889	0	1.02998	0
765	1.10512	1.11389	0.941921	1.00793	0	0.992131	0
766	1.26835	1.49847	0.281886	1.18143	0	0.84643	0
767	1.80805	1.91833	0.636046	1.06099	0	0.942513	0
768	1.60513	1.46163	0.546562	0.910603	0	1.09817	0
769	1.46282	1.46058	0.992504	0.99847	0	1.00153	0
770	1.34223	1.32938	0.968644	0.990431	0	1.00966	0
771	1.01205	0.697098	0.392885	0.688795	0	1.45181	0
772	1.95802	1.70106	0.550897	0.868765	0	1.15106	0
773	2.06965	2.08605	0.99027	1.00793	0	0.992136	0
775	1.0474	1.83638	0.0344511	1.75328	0	0.570361	0
777	1.26652	1.50521	0.33955	1.18846	0	0.841424	0
781	3.57257	1.83368	0.315954	0.513267	0	1.9483	0
782	1.31142	1.02249	0.332556	0.779686	0	1.28257	0
786	0.886147	0.789439	0.456758	0.890867	0	1.1225	0
787	0.626214	0.569932	0.763805	0.910124	0	1.09875	0
788	1.57907	2.25196	0.313571	1.42614	0	0.701196	0
792	2.798	3.46068	0.429102	1.23684	0	0.808512	0
794	2.33982	2.23432	0.847903	0.954912	0	1.04722	0
795	1.46537	1.03258	0.413944	0.704655	0	1.41913	0
796	1.92478	2.09574	0.651214	1.08882	0	0.918427	0
797	3.16918	1.6818	0.141802	0.530674	0	1.8844	0
798	3.28208	2.58272	0.184379	0.786915	0	1.27078	0
799	2.42173	1.10797	0.0350566	0.45751	0	2.18575	1
801	1.3619	1.43023	0.723115	1.05018	0	0.95222	0
802	1.31381	1.4184	0.674137	1.07961	0	0.926262	0
804	0.743144	0.51065	0.0185875	0.687147	0	1.45529	0
809	0.67115	0.603278	0.401639	0.898871	0	1.11251	0
810	1.05395	0.90619	0.585673	0.859806	0	1.16305	0
812	0.753066	1.00517	0.658654	1.33477	0	0.749193	0
814	1.52823	1.68709	0.656014	1.10395	0	0.90584	0
818	1.43304	1.16836	0.0688355	0.815306	0	1.22653	0
820	1.04237	0.550617	0.157847	0.528234	0	1.8931	0
821	2.18325	1.86376	0.364758	0.853662	0	1.17142	0
822	3.15628	1.95904	0.128827	0.620678	0	1.61114	0
823	3.18964	1.24212	0.201464	0.389423	0	2.5679	0
824	3.24185	1.34683	0.12616	0.415451	0	2.40702	0
825	1.61675	1.19717	0.221074	0.740481	0	1.35047	0
827	2.24672	2.48891	0.780604	1.1078	0	0.90269	0
828	1.92614	0.980118	0.358105	0.508851	0	1.96521	0
830	1.3253	1.14796	0.44709	0.866186	0	1.15449	0
832	0.832276	1.77262	0.0258002	2.12984	1	0.469519	0
834	0.998097	1.26978	0.790479	1.2722	0	0.786041	0
835	1.4811	1.2751	0.463727	0.860913	0	1.16156	0
837	1.41793	2.04375	0.685939	1.44136	0	0.693787	0
839	1.04759	1.01929	0.87919	0.972991	0	1.02776	0
842	0.647211	0.916548	0.156954	1.41615	0	0.706139	0
846	1.06786	1.72262	0.000605478	1.61314	0	0.619908	0
847	1.90814	2.13266	0.48745	1.11766	0	0.894724	0
848	1.36393	1.96625	0.0206398	1.44161	0	0.693669	0
850	1.32883	2.16899	0.117015	1.63225	0	0.612651	0
851	1.0328	1.29091	0.391587	1.24992	0	0.800053	0
852	0.833162	1.38609	0.136317	1.66364	0	0.60109	0
853	1.21204	1.38678	0.796158	1.14417	0	0.873994	0
854	1.27881	1.04088	0.514351	0.813941	0	1.22859	0
855	1.48485	1.59758	0.684606	1.07592	0	0.929436	0
856	0.818193	0.637902	0.470954	0.779647	0	1.28263	0
857	2.07768	2.82497	0.236273	1.35968	0	0.735468	0
858	0.752987	0.813936	0.422549	1.08094	0	0.925118	0
859	0.429023	0.423349	0.981371	0.986774	0	1.0134	0
860	0.754437	0.811647	0.632751	1.07583	0	0.929513	0
862	1.55556	0.821978	0.186086	0.528412	0	1.89246	0
863	0.931038	0.561783	0.10409	0.603394	0	1.65729	0
865	0.766361	0.681683	0.632734	0.889506	0	1.12422	0
866	0.804889	0.814769	0.958286	1.01228	0	0.987873	0
869	0.953507	0.71584	0.448735	0.750744	0	1.33201	0
870	0.544929	0.851414	0.146243	1.56243	0	0.640027	0
871	0.879334	1.06387	0.294907	1.20986	0	0.826542	0
872	1.62652	2.13174	0.16383	1.31061	0	0.763001	0
874	1.5789	0.855744	0.261699	0.541987	0	1.84506	0
875	2.19458	1.46272	0.00885523	0.666514	0	1.50034	0
877	1.59854	2.28688	0.0168346	1.43061	0	0.699004	0
878	0.980881	1.41816	0.0975674	1.44581	0	0.691655	0
879	1.41054	1.6028	0.69786	1.1363	0	0.880047	0
880	1.29726	0.981007	0.509439	0.756212	0	1.32238	0
882	1.00783	0.350713	0.117284	0.347988	0	2.87366	0
883	4.08968	2.74546	0.143394	0.671313	0	1.48962	0
884	1.49955	1.15293	0.173789	0.768851	0	1.30064	0
885	4.78099	1.92562	1.76437e-06	0.402766	0	2.48283	1
886	1.88563	1.11691	0.0876254	0.592328	0	1.68825	0
887	4.50115	2.36007	0.12533	0.524326	0	1.90721	0
888	2.23148	0.950922	0.0832024	0.426139	0	2.34665	0
889	0.881293	0.995011	0.414136	1.12904	0	0.885712	0
890	0.740755	0.826563	0.464739	1.11584	0	0.896187	0
891	2.08279	2.83009	0.0501137	1.3588	0	0.735945	0
892	0.51577	0.407141	0.344641	0.789385	0	1.26681	0
894	0.939809	0.798415	0.516075	0.849551	0	1.17709	0
895	2.0368	1.53495	0.51835	0.753611	0	1.32694	0
897	1.15253	1.6161	0.377753	1.40223	0	0.713152	0
901	1.13104	1.35025	0.489867	1.19381	0	0.837653	0
905	0.864366	0.699421	0.314872	0.809173	0	1.23583	0
906	1.04923	1.42027	0.17994	1.35363	0	0.738754	0
908	1.09047	1.28763	0.342359	1.1808	0	0.846882	0
910	1.41123	1.66135	0.308627	1.17724	0	0.849448	0
912	0.944793	0.905191	0.921609	0.958084	0	1.04375	0
913	1.04637	1.05028	0.973964	1.00373	0	0.996283	0
915	1.6413	2.96409	0.10788	1.80595	0	0.553726	0
917	4.82487	2.94324	0.0186696	0.610013	0	1.63931	0
918	2.16685	2.1542	0.968426	0.994158	0	1.00588	0
919	1.21893	1.68452	0.439215	1.38196	0	0.723608	0
920	1.08344	0.87324	0.459965	0.80599	0	1.24071	0
922	0.168681	0.439686	2.71084e-05	2.60661	1	0.38364	0
923	0.20627	0.51582	8.36396e-11	2.5007	1	0.399889	0
924	0.2006	0.358475	0.00234944	1.78701	0	0.559593	0
925	1.35921	0.617993	0.168998	0.454672	0	2.19939	0
926	1.09623	1.04056	0.735362	0.949215	0	1.0535	0
927	3.17272	3.38338	0.620059	1.0664	0	0.937736	0
929	1.37036	1.21731	0.620533	0.888315	0	1.12573	0
931	1.23565	1.21441	0.932577	0.982813	0	1.01749	0
933	1.80788	1.39195	0.770212	0.769938	0	1.29881	0
937	0.430561	0.348231	0.511473	0.808783	0	1.23643	0
938	0.46497	0.340396	0.362031	0.73208	0	1.36597	0
939	3.30691	2.10729	0.0171338	0.637238	0	1.56927	0
940	2.63432	2.27026	0.414253	0.861799	0	1.16036	0
941	1.5591	1.51325	0.959474	0.970592	0	1.0303	0
942	1.53615	1.18891	0.211694	0.773953	0	1.29207	0
943	3.21694	3.95618	0.160541	1.2298	0	0.813141	0
944	1.21235	1.38557	0.722166	1.14289	0	0.874978	0
945	2.58753	3.80292	0.0264083	1.46971	0	0.680407	0
947	1.05138	1.60423	0.0598402	1.52583	0	0.655379	0
950	0.738465	1.34062	0.119867	1.81541	0	0.55084	0
952	0.899688	0.919767	0.905169	1.02232	0	0.97817	0
957	0.700478	1.28829	6.64234e-05	1.83915	0	0.543728	0
960	1.07656	1.00839	0.558237	0.936675	0	1.06761	0
961	0.76919	0.774264	0.930618	1.0066	0	0.993447	0
963	1.30545	1.03982	0.269239	0.796519	0	1.25546	0
964	0.191436	0.10528	0.0554819	0.549946	0	1.81836	0
967	1.1326	0.840823	0.306612	0.742383	0	1.34701	0
971	2.72889	2.18059	0.220071	0.799076	0	1.25145	0
972	2.81373	2.41453	0.746923	0.858125	0	1.16533	0
973	3.32315	1.95007	0.00041151	0.586814	0	1.70412	0
975	1.24678	1.34481	0.654964	1.07863	0	0.927104	0
976	0.952798	1.34037	0.00842892	1.40677	0	0.710846	0
977	0.87821	1.50807	0.0538056	1.71721	0	0.582341	0
978	1.06264	1.94017	0.0430674	1.82579	0	0.547707	0
983	2.14423	0.833054	0.368073	0.38851	0	2.57394	0
984	0.660997	0.535247	0.360824	0.809756	0	1.23494	0
986	1.0831	0.767016	0.0721301	0.70817	0	1.41209	0
987	0.833156	0.546514	0.192449	0.655957	0	1.52449	0
988	2.55636	1.64861	0.136576	0.644905	0	1.55062	0
989	1.25565	1.35114	0.863654	1.07604	0	0.929329	0
990	1.12552	1.08974	0.787992	0.968204	0	1.03284	0
992	0.569413	0.554043	0.882703	0.973008	0	1.02774	0
995	1.09304	0.568942	0.31918	0.520512	0	1.92119	0
999	0.201942	0.0586199	0.135594	0.29028	0	3.44495	0
1000	0.765571	0.822091	0.61847	1.07383	0	0.931249	0
1002	4.76675	2.34477	0.0313641	0.4919	0	2.03293	1
1003	5.87869	4.24294	0.254986	0.72175	0	1.38552	0
1005	0.55293	0.684115	0.196348	1.23725	0	0.808242	0
1008	3.45157	1.36318	0.109917	0.394946	0	2.53199	0
1010	0.540734	0.61996	0.62894	1.14652	0	0.872208	0
1011	1.12566	0.947281	0.565192	0.841534	0	1.18831	0
1013	0.918258	1.27544	0.0242936	1.38898	0	0.719953	0
1014	1.1813	1.26578	0.683721	1.07151	0	0.93326	0
1015	1.37732	1.41629	0.888169	1.02829	0	0.972486	0
1017	2.37214	3.13221	0.136091	1.32041	0	0.757338	0
1019	1.4259	0.892593	0.306281	0.625985	0	1.59748	0
1020	1.86343	2.25745	0.428103	1.21145	0	0.82546	0
1021	0.868693	0.349726	0.0116955	0.402589	0	2.48392	1
1022	1.23502	1.07486	0.60928	0.870319	0	1.149	0
1023	1.98219	0.612016	0.0255581	0.308758	0	3.23879	1
1024	1.89122	1.07277	0.00259246	0.567235	0	1.76294	0
1025	1.15951	0.744247	0.0290417	0.641863	0	1.55796	0
1026	1.1863	0.940095	0.188975	0.792459	0	1.26189	0
1027	1.17877	1.35421	0.664231	1.14884	0	0.870443	0
1028	0.905691	1.89396	0.0659735	2.09117	0	0.4782	0
1030	1.02213	1.19765	0.490233	1.17171	0	0.853452	0
1031	1.40469	1.45311	0.869845	1.03447	0	0.966683	0
1034	1.9331	0.860692	0.0602936	0.445239	0	2.24598	0
1035	1.68189	0.883766	0.40796	0.525461	0	1.90309	0
1037	0.642832	0.537472	0.521448	0.836099	0	1.19603	0
1041	1.20039	2.31726	0.000386594	1.93042	0	0.518021	0
1042	0.677106	2.01235	0.198249	2.97198	0	0.336476	0
1043	0.800024	1.22058	0.00953679	1.52568	0	0.655446	0
1046	1.40861	1.5786	0.644942	1.12068	0	0.892316	0
1050	0.805651	1.01671	0.213846	1.26198	0	0.792408	0
1051	0.729703	0.999954	0.131365	1.37036	0	0.729737	0
1055	0.775463	0.800309	0.769542	1.03204	0	0.968954	0
1061	0.819331	0.738395	0.484072	0.901217	0	1.10961	0
1064	1.60614	1.7418	0.923894	1.08446	0	0.922118	0
1065	0.824321	1.14291	0.0468774	1.38648	0	0.72125	0
1068	2.2065	1.85626	0.448002	0.841266	0	1.18869	0
1069	1.44563	1.94495	0.0945223	1.3454	0	0.743272	0
1070	2.44761	3.4497	0.406823	1.40942	0	0.709514	0
1071	1.52759	2.42399	0.112428	1.58681	0	0.630195	0
1073	2.13638	0.825747	0.0506084	0.386517	0	2.58721	0
1074	0.418716	0.579211	0.247676	1.3833	0	0.722908	0
1076	1.41694	1.05094	0.109762	0.741696	0	1.34826	0
1077	2.35882	1.30844	0.012642	0.554703	0	1.80277	0
1080	1.55201	0.942508	0.0153817	0.607283	0	1.64668	0
1081	0.907323	0.705766	0.0899415	0.777855	0	1.28559	0
1082	1.39306	0.610198	0.0516759	0.438027	0	2.28296	0
1083	4.14817	2.93039	0.0736427	0.70643	0	1.41557	0
1084	4.41751	3.4008	0.279353	0.769845	0	1.29896	0
1085	2.97263	0.867475	0.0670267	0.291821	0	3.42676	0
1087	2.377	3.02272	0.257805	1.27165	0	0.786379	0
1088	2.9091	2.22836	0.353233	0.765994	0	1.30549	0
1089	2.20247	1.6686	0.0931309	0.757602	0	1.31995	0
1090	2.14502	2.2937	0.746424	1.06931	0	0.93518	0
1091	1.23937	1.67507	0.112042	1.35155	0	0.739891	0
1094	2.65208	2.14965	0.248369	0.810554	0	1.23372	0
1095	0.715104	0.77406	0.292868	1.08244	0	0.923835	0
1098	0.973286	0.97651	0.990694	1.00331	0	0.996699	0
1099	1.37247	1.01827	0.19907	0.741931	0	1.34783	0
1102	1.73856	1.90593	0.842452	1.09627	0	0.912186	0
1104	1.4285	1.36567	0.756648	0.956014	0	1.04601	0
1106	1.16338	0.920292	0.287334	0.791053	0	1.26414	0
1108	1.43815	1.57462	0.660087	1.09489	0	0.913337	0
1109	0.924385	1.02625	0.736269	1.1102	0	0.900742	0
1113	0.980145	1.33685	0.109377	1.36394	0	0.733172	0
1114	0.688339	0.531097	0.415513	0.771562	0	1.29607	0
1116	0.30895	0.252871	0.4503	0.818484	0	1.22177	0
1117	0.884769	1.05751	0.376877	1.19524	0	0.836653	0
1118	1.30444	0.883241	0.000931978	0.677103	0	1.47688	0
1119	1.01854	0.876833	0.66989	0.860875	0	1.16161	0
1120	1.72633	3.17907	0.0380255	1.84151	0	0.543031	0
1122	1.6396	2.65245	0.00538237	1.61774	0	0.618147	0
1123	1.10309	1.58691	0.0887288	1.4386	0	0.695119	0
1124	0.410292	0.987222	0.11493	2.40615	0	0.415602	0
1125	1.83602	1.83314	0.994587	0.99843	0	1.00157	0
1127	0.857659	1.4691	0.01791	1.71292	0	0.583799	0
1132	3.25322	2.54198	0.366386	0.781375	0	1.2798	0
1133	1.82279	1.42467	0.417586	0.781591	0	1.27944	0
1134	3.20599	2.87959	0.844721	0.898191	0	1.11335	0
1135	3.27286	2.71529	0.292664	0.829637	0	1.20535	0
1137	0.956396	1.05189	0.533733	1.09985	0	0.909217	0
1139	0.838019	0.782766	0.858754	0.934067	0	1.07059	0
1141	1.42972	1.37669	0.775281	0.962907	0	1.03852	0
1142	2.17043	1.62705	0.0602282	0.749645	0	1.33397	0
1144	3.21261	1.72019	0.00130664	0.535451	0	1.86758	0
1145	1.77929	1.26336	0.122946	0.710038	0	1.40838	0
1146	1.871	3.02204	0.0316636	1.6152	0	0.619119	0
1147	1.56118	1.68548	0.858883	1.07962	0	0.926251	0
1149	1.56336	2.43356	0.0559987	1.55662	0	0.642418	0
1150	1.68285	2.85172	0.444466	1.69458	0	0.590118	0
1151	0.769276	0.907329	0.31836	1.17946	0	0.847846	0
1152	1.2027	1.96353	4.1249e-06	1.6326	0	0.612518	0
1153	1.71107	2.99295	0.00725466	1.74917	0	0.571701	0
1155	1.19155	0.884396	0.234282	0.742223	0	1.3473	0
1156	0.720091	0.497361	0.221218	0.690692	0	1.44782	0
1159	0.584928	0.35283	0.319752	0.603201	0	1.65782	0
1160	1.45389	1.13836	0.186382	0.782974	0	1.27718	0
1161	0.609239	0.51834	0.625624	0.850799	0	1.17537	0
1162	1.48494	1.322	0.0394872	0.890271	0	1.12325	0
1163	0.740231	0.76249	0.942826	1.03007	0	0.970808	0
1165	0.501911	0.533492	0.600219	1.06292	0	0.940803	0
1166	2.06892	0.919609	0.287577	0.444488	0	2.24978	0
1168	0.695931	0.555931	0.227146	0.798831	0	1.25183	0
1169	0.687657	0.33439	0.0318368	0.486274	0	2.05645	1
1170	1.94306	0.948172	0.130872	0.487979	0	2.04927	0
1172	1.5745	2.02194	0.763753	1.28418	0	0.778705	0
1178	0.298968	0.267706	0.723392	0.895435	0	1.11678	0
1181	1.78794	1.14622	0.494286	0.641086	0	1.55985	0
1182	0.973359	1.09119	0.37387	1.12105	0	0.892018	0
1183	0.990806	1.11841	0.545181	1.12878	0	0.885909	0
1186	0.70278	0.703363	0.997336	1.00083	0	0.999172	0
1188	0.762712	0.856948	0.506338	1.12355	0	0.890033	0
1190	1.65784	0.902436	0.0194687	0.544346	0	1.83707	0
1191	2.88419	4.1599	0.156618	1.44231	0	0.693331	0
1193	2.35547	2.49491	0.736355	1.0592	0	0.944109	0
1194	1.62677	0.916037	0.0235654	0.563102	0	1.77588	0
1196	1.00985	0.677449	0.151422	0.670844	0	1.49066	0
1197	1.97768	1.20151	0.0348473	0.607538	0	1.64599	0
1198	1.42711	0.960717	0.0342386	0.673191	0	1.48546	0
1199	3.29943	2.06841	0.124201	0.626899	0	1.59515	0
1200	4.20944	1.15306	0.0234067	0.273922	0	3.65068	1
1201	3.15551	3.72172	0.529138	1.17943	0	0.847865	0
1204	1.2276	1.68922	0.132254	1.37603	0	0.726728	0
1205	1.51302	1.34193	0.233569	0.886925	0	1.12749	0
1206	0.754241	1.00335	0.507807	1.33027	0	0.751725	0
1209	1.06033	1.05905	0.996332	0.998785	0	1.00122	0
1210	0.563303	0.777573	0.0834923	1.38038	0	0.724437	0
1211	0.619282	0.618	0.996283	0.997929	0	1.00208	0
1212	0.615526	0.704604	0.394034	1.14472	0	0.873577	0
1213	0.622754	0.822219	0.434068	1.32029	0	0.757407	0
1214	0.407394	0.499918	0.157583	1.22711	0	0.814921	0
1215	0.515727	0.567354	0.473663	1.10011	0	0.909003	0
1216	1.57554	1.70301	0.71621	1.0809	0	0.925153	0
1217	1.06061	1.19081	0.240521	1.12275	0	0.890667	0
1218	0.859232	0.706652	0.260549	0.822424	0	1.21592	0
1219	0.786646	0.621062	0.264029	0.789506	0	1.26661	0
1221	0.496707	0.534385	0.76297	1.07585	0	0.929493	0
1222	2.35332	1.32764	0.084458	0.564154	0	1.77256	0
1225	0.766624	0.954017	0.217824	1.24444	0	0.803574	0
1228	1.87094	1.39568	0.231658	0.745978	0	1.34052	0
1230	0.815151	0.777951	0.778044	0.954365	0	1.04782	0
1232	0.916927	0.794941	0.551552	0.866963	0	1.15345	0
1234	0.700896	0.7678	0.581188	1.09545	0	0.912863	0
1235	0.492523	0.765994	0.279328	1.55525	0	0.642985	0
1236	0.838658	1.2124	0.334068	1.44565	0	0.691731	0
1237	1.90346	3.52145	0.29157	1.85002	0	0.540535	0
1238	0.886654	1.16562	0.295823	1.31463	0	0.760669	0
1239	0.65303	0.747841	0.51086	1.14519	0	0.87322	0
1240	0.528183	1.20076	0.356896	2.27338	0	0.439873	0
1241	1.96109	2.05539	0.940619	1.04808	0	0.954124	0
1243	1.08983	1.00985	0.735982	0.926609	0	1.0792	0
1244	0.501639	0.235452	0.0181508	0.469364	0	2.13054	1
1247	2.01399	1.42328	0.0780481	0.706697	0	1.41503	0
1250	1.6439	1.42133	0.755788	0.86461	0	1.15659	0
1254	0.882627	1.43759	0.00231754	1.62876	0	0.613964	0
1258	0.932231	1.28912	0.329067	1.38283	0	0.723155	0
1259	1.25864	1.28294	0.940038	1.01931	0	0.981058	0
1260	0.757769	0.875115	0.408755	1.15486	0	0.865908	0
1262	2.41875	1.95168	0.396166	0.806896	0	1.23932	0
1263	1.8689	1.7446	0.845077	0.93349	0	1.07125	0
1268	0.919366	1.96707	0.100423	2.13959	0	0.467379	0
1269	1.23555	0.989613	0.542947	0.800946	0	1.24852	0
1270	1.22671	1.06897	0.600635	0.871407	0	1.14757	0
1271	1.05879	0.963434	0.501478	0.909938	0	1.09898	0
1276	0.855711	1.0147	0.798258	1.18579	0	0.843318	0
1281	0.878395	0.830461	0.734113	0.94543	0	1.05772	0
1284	0.940297	0.877112	0.76193	0.932804	0	1.07204	0
1287	0.469052	0.589938	0.417793	1.25773	0	0.795086	0
1289	1.51401	1.36369	0.457235	0.900712	0	1.11023	0
1292	1.16938	0.934173	0.104796	0.798861	0	1.25178	0
1294	2.91655	1.9497	0.027107	0.668495	0	1.4959	0
1295	0.856271	0.751165	0.569348	0.877252	0	1.13992	0
1296	0.907125	0.558405	0.00655696	0.615576	0	1.62449	0
1297	0.94336	0.822443	0.834454	0.871822	0	1.14702	0
1298	1.24996	1.23982	0.967123	0.991888	0	1.00818	0
1300	0.926465	0.812856	0.361377	0.877373	0	1.13977	0
1301	1.19132	0.996834	0.23507	0.836749	0	1.1951	0
1303	0.899765	0.777097	0.327221	0.863666	0	1.15785	0
1304	6.03839	2.60831	0.0429528	0.431955	0	2.31506	1
1305	1.78205	1.81452	0.944203	1.01822	0	0.982107	0
1306	1.71224	1.93484	0.726593	1.13001	0	0.884952	0
1309	1.2102	1.80212	0.488004	1.48911	0	0.671541	0
1310	1.28491	1.18634	0.6921	0.923284	0	1.08309	0
1313	1.70197	1.83022	0.681032	1.07535	0	0.929926	0
1314	1.29346	1.00338	0.0374151	0.775733	0	1.2891	0
1315	0.298934	0.307608	0.898101	1.02902	0	0.9718	0
1316	0.754572	0.878797	0.562665	1.16463	0	0.858642	0
1317	1.29171	1.26972	0.949231	0.982973	0	1.01732	0
1318	0.587689	0.520975	0.799551	0.88648	0	1.12806	0
1319	1.12684	1.17392	0.891722	1.04178	0	0.9599	0
1320	1.61263	2.59768	0.00262136	1.61084	0	0.620796	0
1321	1.36366	1.45625	0.786933	1.06789	0	0.936423	0
1322	1.37151	0.886957	0.0504503	0.646701	0	1.54631	0
1323	1.26072	1.07414	0.396294	0.852002	0	1.17371	0
1325	1.23869	1.25101	0.955893	1.00995	0	0.990146	0
1326	0.208057	0.156477	0.145007	0.752087	0	1.32963	0
1334	2.24796	2.48275	0.678742	1.10444	0	0.905432	0
1335	2.09338	1.72655	0.746887	0.824766	0	1.21246	0
1336	1.41069	1.28612	0.643085	0.911691	0	1.09686	0
1337	1.49241	1.04586	0.513006	0.70079	0	1.42696	0
1338	0.991225	1.07062	0.6325	1.08009	0	0.925846	0
1341	2.90244	3.00419	0.774901	1.03506	0	0.966132	0
1342	1.27717	1.0274	0.166983	0.804432	0	1.24311	0
1346	0.5074	0.352789	0.146227	0.695289	0	1.43825	0
1349	0.789069	0.814649	0.808707	1.03242	0	0.9686	0
1350	0.804528	1.63741	0.00331865	2.03524	1	0.491343	0
1353	2.19407	2.10344	0.799542	0.958693	0	1.04309	0
1355	0.763756	0.702809	0.90002	0.920201	0	1.08672	0
1358	2.07488	2.37784	0.611357	1.14601	0	0.872592	0
1360	4.51563	2.18154	0.000748151	0.483109	0	2.06993	1
1361	3.20026	1.8817	0.029133	0.587983	0	1.70073	0
1362	1.18458	1.0596	0.666706	0.894495	0	1.11795	0
1363	1.64248	2.16297	0.222647	1.3169	0	0.75936	0
1364	2.7417	0.676974	0.104044	0.246918	0	4.04993	0
1366	0.571437	0.0975567	0.0422147	0.170722	0	5.85748	1
1368	0.894977	0.87639	0.947993	0.979232	0	1.02121	0
1369	1.231	1.24835	0.901938	1.0141	0	0.986098	0
1370	1.47022	2.0249	0.176503	1.37728	0	0.726068	0
1371	1.23553	1.03864	0.213094	0.840646	0	1.18956	0
1372	0.699702	0.806157	0.385317	1.15214	0	0.867948	0
1373	1.45941	1.86551	0.0938029	1.27827	0	0.782308	0
1374	1.39073	2.28275	0.115502	1.64141	0	0.609234	0
1375	2.28478	2.56703	0.47437	1.12354	0	0.890047	0
1376	1.84968	1.16758	0.0944085	0.631234	0	1.5842	0
1377	0.658178	0.731528	0.124877	1.11144	0	0.899731	0
1378	2.13107	2.78243	0.0575086	1.30565	0	0.765903	0
1379	1.83388	1.11901	0.0506011	0.610186	0	1.63884	0
1380	2.07393	2.82587	0.162895	1.36257	0	0.733909	0
1381	1.56037	2.00902	0.445558	1.28753	0	0.776681	0
1382	0.708758	0.914699	0.258227	1.29056	0	0.774855	0
1383	0.586875	0.62947	0.698729	1.07258	0	0.932333	0
1384	1.20188	0.775856	0.0498065	0.645537	0	1.5491	0
1385	0.971407	0.761553	0.245184	0.783969	0	1.27556	0
1386	0.448155	0.53922	0.236046	1.2032	0	0.831117	0
1387	0.746492	1.1564	0.141115	1.54912	0	0.64553	0
1388	0.911442	1.19213	0.0178131	1.30796	0	0.764547	0
1389	0.37007	0.412254	0.760043	1.11399	0	0.897673	0
1390	1.10736	1.51916	0.104371	1.37187	0	0.728932	0
1391	1.17891	1.74281	0.00655307	1.47832	0	0.676444	0
1393	0.799201	0.796531	0.985392	0.996659	0	1.00335	0
1396	0.79974	0.714158	0.750696	0.892988	0	1.11984	0
1397	0.960022	1.3026	0.427021	1.35684	0	0.737005	0
1399	0.366579	0.27821	0.107233	0.758934	0	1.31764	0
1402	1.09142	1.08796	0.98811	0.996836	0	1.00317	0
1403	2.5007	1.03136	0.0168752	0.41243	0	2.42465	1
1405	1.01296	0.998334	0.93637	0.985558	0	1.01465	0
1406	0.925552	1.13317	0.0230122	1.22432	0	0.816779	0
1407	1.01891	1.24517	0.0156801	1.22206	0	0.818288	0
1408	0.979143	1.18452	0.212225	1.20975	0	0.826617	0
1409	0.882454	1.17122	0.0734737	1.32723	0	0.75345	0
1410	1.83118	0.457256	0.116272	0.249706	0	4.00472	0
1413	1.41624	1.75912	0.102832	1.24211	0	0.805081	0
1414	1.01804	1.62391	0.0840208	1.59513	0	0.626908	0
1415	0.987758	0.883032	0.265937	0.893976	0	1.1186	0
1417	2.22339	1.51765	0.0375045	0.682585	0	1.46502	0
1418	1.78898	1.14041	0.0744278	0.637463	0	1.56872	0
1419	1.80999	1.98418	0.604768	1.09624	0	0.912211	0
1420	0.88822	1.05309	0.609574	1.18562	0	0.843443	0
1421	3.84436	2.33433	0.234566	0.607209	0	1.64688	0
1422	2.14688	1.54282	0.302685	0.718633	0	1.39153	0
1423	0.61176	1.11614	0.00130067	1.82447	0	0.548106	0
1424	1.17556	1.20143	0.884972	1.02201	0	0.978464	0
1426	3.36234	3.09102	0.800388	0.919308	0	1.08777	0
1427	2.47727	1.97767	0.690394	0.798327	0	1.25262	0
1428	2.45098	0.883805	0.0671091	0.360592	0	2.77322	0
1430	2.80426	3.15915	0.692176	1.12656	0	0.88766	0
1431	4.93063	3.00606	0.161828	0.60967	0	1.64023	0
1432	0.927723	0.771234	0.407859	0.831319	0	1.20291	0
1434	1.80384	1.20094	0.171837	0.665769	0	1.50202	0
1435	1.04351	1.16958	0.310286	1.12081	0	0.892208	0
1436	1.53549	1.2418	0.456802	0.808736	0	1.2365	0
1437	0.744952	0.878229	0.22352	1.17891	0	0.848244	0
1438	0.371735	0.54627	0.0356554	1.46952	0	0.680496	0
1439	0.391534	0.442696	0.750938	1.13067	0	0.884431	0
1440	1.05098	1.05963	0.981183	1.00823	0	0.991835	0
1441	1.27352	1.39601	0.564099	1.09618	0	0.912259	0
1442	1.49531	1.47361	0.939524	0.985488	0	1.01473	0
1443	3.07398	1.74473	0.0170349	0.567581	0	1.76186	0
1444	0.75909	0.610149	0.184148	0.80379	0	1.24411	0
1445	1.17601	1.51403	0.642485	1.28743	0	0.776741	0
1446	1.12006	0.889284	0.63857	0.793961	0	1.25951	0
1447	1.55758	0.935818	0.0595007	0.600815	0	1.66441	0
1450	0.940088	1.1925	0.0265804	1.2685	0	0.788336	0
1451	1.34128	1.50802	0.581229	1.12431	0	0.889434	0
1453	1.10247	1.52791	0.17108	1.3859	0	0.721554	0
1454	0.369872	0.210846	0.01959	0.570051	0	1.75423	0
1455	0.979269	0.641757	0.0198208	0.655343	0	1.52592	0
1457	1.86782	1.76437	0.828587	0.944617	0	1.05863	0
1458	1.34625	1.38193	0.899562	1.0265	0	0.974182	0
1459	0.997995	1.09147	0.488599	1.09366	0	0.914362	0
1460	2.33613	3.60937	0.217398	1.54502	0	0.647239	0
1461	1.73354	2.31199	0.0880968	1.33368	0	0.749806	0
1462	1.30725	1.52765	0.209019	1.16859	0	0.85573	0
1463	0.795391	1.16902	0.0279088	1.46974	0	0.680393	0
1464	0.644963	1.01813	0.00138396	1.57859	0	0.633479	0
1465	1.35527	1.06424	0.260313	0.785259	0	1.27346	0
1467	1.21803	1.47186	0.526328	1.2084	0	0.82754	0
1468	0.961806	0.985164	0.872682	1.02429	0	0.97629	0
1469	2.5177	1.45723	0.0654663	0.578793	0	1.72773	0
1470	1.0757	0.982423	0.769577	0.913288	0	1.09495	0
1471	0.627033	0.934904	0.21955	1.491	0	0.670693	0
1472	1.1581	2.01057	0.000144404	1.73609	0	0.576007	0
1473	0.964902	1.16946	0.591318	1.212	0	0.825083	0
1474	2.71047	1.31498	0.15524	0.485148	0	2.06123	0
1475	1.35593	1.95222	0.00032674	1.43977	0	0.694555	0
1476	0.669164	0.979507	0.00417337	1.46378	0	0.683164	0
1477	0.783526	0.926038	0.112337	1.18189	0	0.846106	0
1478	0.787636	0.848338	0.785073	1.07707	0	0.928446	0
1479	0.470514	0.699218	0.0544438	1.48607	0	0.672914	0
1480	0.250979	0.221132	0.468718	0.881079	0	1.13497	0
1481	1.57455	1.6677	0.865644	1.05916	0	0.944146	0
1482	0.908507	0.859237	0.83953	0.945768	0	1.05734	0
1483	1.03438	1.83291	1.35962e-05	1.772	0	0.564334	0
1484	0.991969	1.42355	0.0892754	1.43508	0	0.696826	0
1485	0.905699	1.39129	0.161331	1.53615	0	0.650978	0
1486	1.21245	1.10138	0.660858	0.90839	0	1.10085	0
1487	0.842821	1.25133	0.0458121	1.48469	0	0.673541	0
1488	1.46277	1.87676	0.420061	1.28301	0	0.779416	0
1489	1.60282	1.42169	0.409858	0.886992	0	1.12741	0
1490	0.469641	0.819636	0.044731	1.74524	0	0.572988	0
1491	0.41103	0.714307	0.00142407	1.73784	0	0.575425	0
1492	0.831885	1.06096	0.249811	1.27537	0	0.784088	0
1493	1.72262	1.34692	0.47268	0.781902	0	1.27893	0
1494	0.793812	0.922076	0.268572	1.16158	0	0.860896	0
1495	0.825836	1.223	0.128522	1.48093	0	0.675253	0
1496	0.934914	1.34787	0.00041023	1.4417	0	0.693624	0
1498	0.682732	0.450561	0.251104	0.659939	0	1.51529	0
1499	0.174327	0.188323	0.538471	1.08028	0	0.925682	0
1500	0.362406	0.484402	0.134768	1.33663	0	0.748152	0
1501	0.311315	0.532954	1.45894e-05	1.71194	0	0.584132	0
1502	0.41463	0.643095	0.0137293	1.55101	0	0.644741	0
1503	0.527831	0.533712	0.964927	1.01114	0	0.988981	0
1504	2.36337	1.80602	0.252814	0.764168	0	1.30861	0
1505	0.400687	0.805698	0.0011033	2.01079	1	0.497316	0
1506	0.910771	1.11126	0.248785	1.22013	0	0.819586	0
1507	0.746907	0.873489	0.500657	1.16948	0	0.855084	0
1508	0.617465	1.00322	1.77852e-06	1.62474	0	0.615483	0
1509	1.0859	1.12079	0.820309	1.03213	0	0.968871	0
1510	0.44763	0.263055	0.192212	0.587662	0	1.70166	0
1511	0.521936	0.570996	0.536713	1.094	0	0.914079	0
1512	0.465401	0.432617	0.819563	0.929559	0	1.07578	0
1513	1.73828	2.09349	0.0672151	1.20434	0	0.830328	0
1514	0.785422	2.51262	0.0636961	3.19907	0	0.312591	0
1515	0.569093	1.11421	0.00116837	1.95787	0	0.51076	0
1516	0.826601	1.66226	9.39236e-05	2.01096	1	0.497274	0
1517	0.771855	1.4396	0.0104845	1.86512	0	0.53616	0
1518	1.24206	1.56087	0.168307	1.25668	0	0.795749	0
1520	0.74492	0.742064	0.979029	0.996166	0	1.00385	0
1521	0.355038	0.407954	0.396516	1.14904	0	0.870289	0
1522	0.897467	0.807158	0.8057	0.899373	0	1.11189	0
1523	0.702383	0.672726	0.912154	0.957776	0	1.04409	0
1524	0.70681	0.702987	0.9835	0.99459	0	1.00544	0
1526	0.360752	0.355157	0.933983	0.984488	0	1.01576	0
1527	0.527671	0.568625	0.652335	1.07761	0	0.927978	0
1528	1.64864	1.36339	0.477561	0.826977	0	1.20922	0
1529	1.90772	1.29405	0.00421818	0.678324	0	1.47422	0
1530	0.64584	0.793514	0.138321	1.22866	0	0.813898	0
1531	0.258542	0.343983	0.00491684	1.33047	0	0.751613	0
1532	1.11385	0.987708	0.446511	0.886755	0	1.12771	0
1533	1.11787	0.962363	0.524704	0.860888	0	1.16159	0
1534	NaN	2.43813	NaN	NaN	0	NaN	0
1535	1.321	1.32115	0.999629	1.00011	0	0.999891	0
1536	0.88961	0.724044	0.0922911	0.813889	0	1.22867	0
1537	0.828918	0.623159	0.233176	0.751774	0	1.33019	0
1538	2.26936	1.20272	0.0714349	0.529982	0	1.88686	0
1540	0.782543	0.959822	0.266743	1.22654	0	0.815299	0
1541	2.96505	1.62798	0.195854	0.549055	0	1.82131	0
1542	1.91425	1.1577	0.172669	0.604778	0	1.6535	0
1543	2.01056	1.20087	0.23348	0.597282	0	1.67425	0
1544	1.28823	1.87326	0.00361823	1.45413	0	0.687695	0
1545	1.16189	1.45535	0.0952355	1.25257	0	0.798359	0
1546	1.32483	1.66603	0.211657	1.25754	0	0.795203	0
1547	1.45414	1.65722	0.362357	1.13966	0	0.877454	0
1549	0.942906	1.09495	0.410351	1.16125	0	0.861144	0
1550	2.64187	1.18402	0.372292	0.448176	0	2.23126	0
1551	0.805844	0.630299	0.238883	0.782161	0	1.27851	0
1554	0.775891	0.859572	0.353492	1.10785	0	0.902649	0
1557	1.3429	1.2549	0.808385	0.934469	0	1.07013	0
1558	1.08946	1.05454	0.924862	0.967946	0	1.03312	0
1559	1.15938	0.952171	0.299788	0.821278	0	1.21761	0
1560	0.670709	0.82427	0.534197	1.22895	0	0.8137	0
1561	0.257905	0.309424	0.600673	1.19976	0	0.833501	0
1562	0.362303	0.247972	0.394598	0.684433	0	1.46106	0
1563	2.87078	0.678825	0.106554	0.23646	0	4.22905	0
1564	2.04885	3.76367	0.248711	1.83696	0	0.544376	0
1565	1.00598	1.04639	0.934441	1.04017	0	0.96138	0
1566	0.562238	0.596512	0.771056	1.06096	0	0.942543	0
1567	1.28492	0.659413	0.00400009	0.513195	0	1.94858	0
1568	1.68391	0.520526	0.100631	0.309118	0	3.23501	0
1570	4.09368	NaN	NaN	NaN	0	NaN	0
1571	1.39941	1.95924	0.0660633	1.40005	0	0.71426	0
1573	0.912773	0.838032	0.679448	0.918116	0	1.08919	0
1576	1.71974	0.959189	0.097664	0.557753	0	1.79291	0
1577	2.5579	4.18802	0.106833	1.63729	0	0.610765	0
1579	3.2921	NaN	NaN	NaN	0	NaN	0
1580	3.51105	NaN	NaN	NaN	0	NaN	0
1582	0.682468	0.707546	0.724469	1.03675	0	0.964556	0
1583	0.961486	0.701048	0.116445	0.72913	0	1.3715	0
1584	1.3894	2.19151	0.286266	1.57731	0	0.633992	0
1585	1.15725	0.907715	0.373119	0.784371	0	1.27491	0
1587	1.26426	1.12384	0.391476	0.888926	0	1.12495	0
1588	1.78557	2.06494	0.639395	1.15646	0	0.864707	0
1589	2.08998	2.93086	0.252689	1.40233	0	0.713097	0
1590	2.3513	0.961487	0.656887	0.408917	0	2.44548	0
1591	0.0863708	0.108662	0.112555	1.25808	0	0.794859	0
1592	1.0408	1.28613	0.460597	1.23572	0	0.809246	0
1593	1.78885	2.05374	0.612638	1.14808	0	0.871017	0
1594	1.04117	2.02728	9.715e-08	1.94711	0	0.513583	0
1595	0.973799	1.71926	0.000110049	1.76552	0	0.566404	0
1596	0.904195	1.01266	0.368619	1.11995	0	0.892893	0
1597	1.29221	1.9412	0.0368649	1.50223	0	0.665679	0
1598	0.922689	1.31336	0.240134	1.4234	0	0.702542	0
1599	1.38614	1.66131	0.570995	1.19851	0	0.834367	0
1600	3.01733	3.18172	0.742114	1.05448	0	0.948335	0
1601	0.474206	0.489834	0.922964	1.03296	0	0.968096	0
1602	0.767597	0.969612	0.148002	1.26318	0	0.791653	0
1603	0.652086	0.620529	0.907412	0.951607	0	1.05085	0
1604	0.705975	0.805515	0.635244	1.141	0	0.876427	0
1607	0.966867	0.739393	0.243149	0.764731	0	1.30765	0
1609	2.22485	1.78458	0.159384	0.802111	0	1.24671	0
1610	1.99817	1.77336	0.630421	0.887492	0	1.12677	0
1614	3.52467	1.73475	0.028761	0.492175	0	2.0318	1
1616	1.5747	1.28553	0.291933	0.816363	0	1.22495	0
1617	1.53819	1.11942	0.207414	0.727756	0	1.37409	0
1619	4.46143	1.98836	0.0212757	0.445677	0	2.24378	1
1620	0.192236	0.241925	0.0713607	1.25848	0	0.794608	0
1621	0.31245	0.371688	0.269239	1.18959	0	0.840623	0
1622	0.723	0.888891	0.538962	1.22945	0	0.813373	0
1623	2.51473	1.84418	0.0361831	0.733353	0	1.3636	0
1624	1.80682	0.919135	0.305646	0.508703	0	1.96578	0
1626	0.896509	0.695207	0.335753	0.77546	0	1.28956	0
1628	1.11743	0.708024	0.0800998	0.633621	0	1.57823	0
1629	0.735508	1.47769	0.0662953	2.00907	0	0.497743	0
1630	1.70858	1.50998	0.710441	0.883761	0	1.13153	0
1631	1.8846	3.17899	0.000136881	1.68682	0	0.592832	0
1632	0.526441	0.943176	0.0360017	1.79161	0	0.558158	0
1633	0.705998	0.898457	0.53423	1.2726	0	0.78579	0
1634	0.890005	1.04939	0.318775	1.17909	0	0.848115	0
1635	0.483166	0.463545	0.855969	0.959391	0	1.04233	0
1636	0.703368	0.589815	0.415888	0.838559	0	1.19252	0
1637	0.584721	0.62644	0.566049	1.07135	0	0.933403	0
1638	0.143916	0.173592	0.30074	1.20621	0	0.829045	0
1639	1.50908	1.01368	0.264059	0.671721	0	1.48871	0
1640	2.17782	1.60025	0.22011	0.734796	0	1.36092	0
1641	2.41718	1.82327	0.024785	0.754297	0	1.32574	0
1643	1.20704	1.0855	0.330777	0.899307	0	1.11197	0
1644	1.14693	0.921383	0.100057	0.80335	0	1.24479	0
1645	1.77059	0.923055	0.08517	0.521326	0	1.91819	0
1646	3.50425	1.35246	0.367627	0.385948	0	2.59102	0
1647	1.38682	0.942475	0.00590208	0.679592	0	1.47147	0
1648	4.33517	1.52967	7.6186e-05	0.352852	0	2.83405	1
1649	0.634569	0.561078	0.323518	0.884188	0	1.13098	0
1651	0.820313	1.11235	0.0540689	1.356	0	0.737462	0
1652	1.11227	1.09307	0.87931	0.982739	0	1.01756	0
1653	0.638147	0.869442	0.127781	1.36245	0	0.733973	0
1654	0.374939	0.445666	0.291056	1.18864	0	0.8413	0
1655	0.185676	0.158011	0.387213	0.851007	0	1.17508	0
1657	2.00676	2.69525	0.0348235	1.34308	0	0.744555	0
1658	1.74934	1.10888	0.280567	0.633885	0	1.57757	0
1659	3.02428	2.29369	0.492259	0.758423	0	1.31852	0
1660	1.56431	1.60492	0.908318	1.02596	0	0.974694	0
1662	1.23911	1.55643	0.0193857	1.25609	0	0.796122	0
1663	0.943369	1.2661	0.0449644	1.34211	0	0.745098	0
1664	1.28896	2.13254	0.0594806	1.65446	0	0.604425	0
1665	1.01996	1.64268	0.0178499	1.61054	0	0.620911	0
1666	1.1303	1.75666	0.00981056	1.55415	0	0.643437	0
1669	1.02621	0.824892	0.256939	0.803822	0	1.24406	0
1671	1.07951	1.61027	0.00151154	1.49167	0	0.670391	0
1672	0.766227	0.899314	0.504277	1.17369	0	0.852014	0
1673	4.4844	2.15238	0.318599	0.479971	0	2.08346	0
1675	0.99729	0.61757	0.257547	0.619248	0	1.61486	0
1676	0.985625	1.03402	0.651085	1.0491	0	0.953196	0
1677	0.928195	1.15455	0.369266	1.24386	0	0.803946	0
1678	1.25009	0.89113	0.0375386	0.712855	0	1.40281	0
1679	4.37316	2.00334	0.261078	0.458098	0	2.18294	0
1680	2.35953	0.913319	0.000145515	0.387076	0	2.58347	1
1681	2.27443	1.36649	0.0630118	0.600806	0	1.66443	0
1683	1.42105	0.862928	0.154395	0.607248	0	1.64677	0
1685	1.34968	1.56539	0.442301	1.15982	0	0.862202	0
1686	1.43215	1.2422	0.477785	0.867365	0	1.15292	0
1687	0.640539	0.711569	0.853375	1.11089	0	0.900179	0
1688	1.15131	0.962733	0.235465	0.836206	0	1.19588	0
1689	0.828053	0.979223	0.27723	1.18256	0	0.845622	0
1690	0.696153	0.879008	0.437212	1.26266	0	0.791976	0
1694	0.623323	0.575249	0.823995	0.922876	0	1.08357	0
1695	0.967521	0.495481	0.11579	0.512114	0	1.95269	0
1696	1.77829	1.51402	0.504735	0.851388	0	1.17455	0
1697	0.706814	0.749435	0.80402	1.0603	0	0.94313	0
1700	0.835749	0.0857404	0.0834868	0.102591	0	9.74744	0
1704	1.75856	2.15417	0.372774	1.22497	0	0.816349	0
1705	1.35174	1.20754	0.342194	0.893328	0	1.11941	0
1706	0.882641	1.02902	0.383264	1.16584	0	0.85775	0
1707	1.02293	1.06431	0.618014	1.04045	0	0.961127	0
1709	1.24352	1.08903	0.35181	0.875764	0	1.14186	0
1711	1.26767	1.15792	0.313302	0.913425	0	1.09478	0
1712	0.95725	1.04811	0.471659	1.09491	0	0.913313	0
1714	0.883205	0.801275	0.530006	0.907236	0	1.10225	0
1715	2.3107	0.462401	0.0450987	0.200113	0	4.99717	1
1716	1.48145	0.662555	0.0920816	0.447234	0	2.23596	0
1718	1.95059	2.32619	0.403902	1.19256	0	0.838533	0
1720	0.74491	0.754829	0.970234	1.01332	0	0.986859	0
1721	2.48813	1.28114	0.402612	0.5149	0	1.94212	0
1724	1.69216	1.56837	0.612454	0.926843	0	1.07893	0
1727	1.76561	1.39267	0.513965	0.788776	0	1.26779	0
1732	3.88083	1.062	0.00145396	0.273654	0	3.65425	1
1734	0.473843	0.432326	0.709194	0.912382	0	1.09603	0
1735	2.15625	1.21616	0.263659	0.564017	0	1.773	0
1736	1.28803	1.25706	0.905103	0.975957	0	1.02464	0
1738	1.23726	0.902851	0.10081	0.729719	0	1.37039	0
1740	1.19193	1.25854	0.882578	1.05589	0	0.947073	0
1742	1.12539	1.67553	0.0945462	1.48885	0	0.671661	0
1743	1.66144	2.63554	0.255115	1.58629	0	0.6304	0
1744	0.910863	1.13217	0.335356	1.24296	0	0.804531	0
1745	1.52873	1.02712	0.140794	0.671879	0	1.48836	0
1747	1.57632	1.93331	0.379975	1.22647	0	0.815348	0
1748	1.53665	1.80413	0.560811	1.17407	0	0.85174	0
1749	3.41311	1.7987	0.266231	0.526998	0	1.89754	0
1750	0.946299	1.14531	0.233921	1.21031	0	0.826235	0
1751	0.664918	0.766458	0.225032	1.15271	0	0.86752	0
1752	0.624621	0.64014	0.887403	1.02485	0	0.975757	0
1753	1.36453	1.70936	0.0936652	1.25271	0	0.798267	0
1754	1.20492	0.979644	0.383538	0.81304	0	1.22995	0
1758	1.22584	1.63248	0.0167731	1.33173	0	0.750901	0
1759	1.0675	1.39006	0.29723	1.30217	0	0.767951	0
1760	0.811093	1.27961	0.00890483	1.57764	0	0.63386	0
1761	0.748273	0.722152	0.88432	0.965092	0	1.03617	0
1762	1.42365	1.39206	0.962282	0.977809	0	1.02269	0
1764	0.91628	1.13107	0.232021	1.23441	0	0.810101	0
1767	1.59586	1.54803	0.91959	0.970025	0	1.0309	0
1768	1.02238	1.7868	0.00190166	1.74768	0	0.572187	0
1769	1.25216	2.06699	0.114179	1.65074	0	0.60579	0
1772	0.340358	0.327616	0.711755	0.962564	0	1.03889	0
1773	2.43237	1.46442	0.0123255	0.602054	0	1.66098	0
1775	1.64784	2.72634	0.000804182	1.65449	0	0.604415	0
1776	1.22461	2.30001	3.30675e-05	1.87817	0	0.532435	0
1777	1.03673	1.95439	7.91639e-06	1.88514	0	0.530464	0
1779	1.48265	2.77782	0.00193462	1.87355	0	0.533746	0
1780	0.753334	1.34943	0.000546778	1.79128	0	0.55826	0
1781	0.5466	0.809885	0.0154984	1.48168	0	0.674911	0
1782	0.528799	0.664439	0.214743	1.2565	0	0.795859	0
1783	1.16403	1.5261	0.0707706	1.31105	0	0.76275	0
1784	1.325	2.40214	0.219352	1.81294	0	0.55159	0
1785	0.633037	0.750353	0.175389	1.18532	0	0.843652	0
1786	0.760763	0.645646	0.202959	0.848683	0	1.1783	0
1787	0.677983	0.584873	0.27495	0.862667	0	1.1592	0
1788	1.59735	1.31997	0.222828	0.826352	0	1.21014	0
1790	0.360428	1.09683	2.93407e-09	3.04313	1	0.328609	0
1791	0.328217	0.747018	6.82882e-09	2.27599	1	0.43937	0
1792	0.761912	1.60554	0.00773303	2.10725	1	0.474553	0
1793	0.990666	0.357242	0.338043	0.360608	0	2.77309	0
1794	0.525989	0.33058	0.275245	0.628493	0	1.59111	0
1795	3.34859	3.13267	0.866621	0.93552	0	1.06892	0
1796	0.683761	0.456957	0.285129	0.668298	0	1.49634	0
1797	1.08467	0.960198	0.544693	0.88524	0	1.12964	0
1798	0.720177	0.775301	0.771632	1.07654	0	0.928901	0
1799	0.66411	0.776939	0.457326	1.1699	0	0.854777	0
1800	1.65741	1.31098	0.758903	0.790983	0	1.26425	0
1801	1.174	1.73345	0.269395	1.47653	0	0.677263	0
1802	1.20619	1.05048	0.537336	0.870912	0	1.14822	0
1803	0.912475	2.16255	0.125899	2.36998	0	0.421945	0
1804	0.97135	1.77917	0.126951	1.83165	0	0.545956	0
1805	2.49369	3.6152	0.257642	1.44974	0	0.689779	0
1806	0.302295	0.265434	0.459425	0.878063	0	1.13887	0
1807	1.42659	1.45924	0.945063	1.02289	0	0.977622	0
1808	0.44144	0.4967	0.304073	1.12518	0	0.888746	0
1809	1.1102	1.46534	0.196867	1.31989	0	0.757639	0
1810	1.62966	0.772932	0.349826	0.474292	0	2.10841	0
1811	0.447783	0.410765	0.786596	0.917331	0	1.09012	0
1812	1.4795	0.795724	0.00913403	0.537831	0	1.85932	0
1813	2.30347	1.76251	0.423001	0.765155	0	1.30693	0
1814	0.171926	0.198369	0.491862	1.1538	0	0.8667	0
1815	0.180751	0.174677	0.881525	0.966394	0	1.03477	0
1817	0.718403	0.620192	0.586695	0.863292	0	1.15836	0
1818	0.80895	1.53306	0.0022803	1.89513	0	0.527669	0
1819	1.34105	1.78348	0.120084	1.32991	0	0.751929	0
1820	1.07557	1.12563	0.761153	1.04654	0	0.955532	0
1821	1.82249	3.02704	0.0596159	1.66093	0	0.602071	0
1822	0.904287	0.637694	0.0131706	0.705189	0	1.41806	0
1823	0.416427	0.34799	0.622768	0.835656	0	1.19667	0
1826	0.880731	0.904934	0.843853	1.02748	0	0.973255	0
1827	0.36964	0.401142	0.733651	1.08522	0	0.921468	0
1828	0.169459	0.248758	0.110619	1.46795	0	0.681223	0
1829	0.266465	0.279843	0.783036	1.05021	0	0.952194	0
1830	0.664049	0.755126	0.377242	1.13715	0	0.879388	0
1832	0.866652	1.14469	0.630695	1.32081	0	0.757109	0
1833	1.53542	1.02929	0.225635	0.670367	0	1.49172	0
1834	1.88611	1.92961	0.902092	1.02306	0	0.977457	0
1836	1.32621	1.21413	0.825332	0.915487	0	1.09231	0
1837	2.57387	2.73987	0.862571	1.0645	0	0.939412	0
1838	1.92585	2.04911	0.75247	1.06401	0	0.939845	0
1839	1.7892	0.701918	0.22413	0.392308	0	2.54901	0
1840	0.958518	1.30498	0.00376662	1.36146	0	0.734506	0
1841	1.65814	1.75811	0.811472	1.06029	0	0.943134	0
1843	1.36457	1.38547	0.965855	1.01531	0	0.984916	0
1844	1.62165	1.16162	0.106274	0.71632	0	1.39602	0
1845	1.22624	0.56322	4.37969e-06	0.459308	0	2.17719	1
1846	1.25744	0.653764	0.121282	0.519916	0	1.92339	0
1847	0.924217	0.907564	0.94773	0.981982	0	1.01835	0
1850	1.11696	0.992617	0.701709	0.888676	0	1.12527	0
1852	0.669431	0.706994	0.816284	1.05611	0	0.94687	0
1857	0.654122	0.843619	0.366907	1.2897	0	0.775377	0
1862	0.874104	0.715992	0.178415	0.819116	0	1.22083	0
1864	0.220909	0.312353	0.248151	1.41395	0	0.70724	0
1865	0.176421	0.224039	0.101604	1.26991	0	0.787455	0
1866	0.096646	0.116868	0.576598	1.20924	0	0.826969	0
1867	0.163126	0.154026	0.885163	0.944215	0	1.05908	0
1868	2.47534	1.42527	0.00111939	0.575788	0	1.73675	0
1869	2.25406	1.75846	0.577508	0.780128	0	1.28184	0
1871	1.16099	0.862777	0.031622	0.743137	0	1.34565	0
1872	1.58956	1.05519	0.0985381	0.663826	0	1.50642	0
1873	1.15146	0.920571	0.248572	0.799483	0	1.25081	0
1875	1.74931	1.20945	0.0980815	0.691388	0	1.44637	0
1876	2.82294	1.35832	0.482529	0.48117	0	2.07827	0
1879	0.758474	0.723802	0.794696	0.954287	0	1.0479	0
1880	1.44433	1.22802	0.48715	0.850236	0	1.17614	0
1882	0.463745	0.528238	0.566975	1.13907	0	0.877908	0
1884	1.87001	1.02836	0.542774	0.549926	0	1.81843	0
1889	1.87485	1.23824	0.27322	0.660449	0	1.51412	0
1890	1.01592	0.652041	0.0447668	0.641821	0	1.55807	0
1891	1.1806	1.40601	0.607131	1.19092	0	0.839685	0
1892	1.52499	1.38996	0.661543	0.911457	0	1.09714	0
1894	1.12503	1.06589	0.787934	0.947436	0	1.05548	0
1896	1.71735	0.74271	0.0896523	0.432475	0	2.31227	0
1899	0.970314	0.951446	0.933694	0.980554	0	1.01983	0
1900	3.24782	1.4203	0.0810693	0.437308	0	2.28672	0
1901	1.08485	0.926574	0.337177	0.8541	0	1.17082	0
1902	0.894701	0.946466	0.7981	1.05786	0	0.945307	0
1903	1.76746	1.06605	0.112111	0.603154	0	1.65795	0
1904	0.602488	1.0285	0.190187	1.70709	0	0.585792	0
1908	1.42158	2.19602	0.0661206	1.54478	0	0.647342	0
1909	0.562334	0.47245	0.447859	0.840159	0	1.19025	0
1910	0.905407	1.58114	0.0361434	1.74633	0	0.572628	0
1913	1.63191	1.12193	0.151103	0.687495	0	1.45456	0
1916	0.31417	0.45192	0.0270852	1.43846	0	0.69519	0
1917	1.11725	1.17942	0.552878	1.05564	0	0.947293	0
1918	1.42559	0.806809	0.0390137	0.56595	0	1.76694	0
1919	1.92218	1.49852	0.582931	0.779593	0	1.28272	0
1920	1.69385	1.13748	0.327023	0.671533	0	1.48913	0
1921	2.34567	2.5823	0.727073	1.10088	0	0.908367	0
1922	1.79623	2.07103	0.590748	1.15299	0	0.86731	0
1923	2.19523	2.55594	0.767167	1.16432	0	0.858873	0
1924	2.13481	2.53132	0.548937	1.18573	0	0.843361	0
1925	2.0932	2.73797	0.255231	1.30803	0	0.764509	0
1926	3.77592	2.39372	0.172376	0.633943	0	1.57743	0
1927	0.868399	0.854615	0.89466	0.984127	0	1.01613	0
1928	0.602906	0.807148	0.00402487	1.33876	0	0.746959	0
1929	0.519147	0.718648	0.167754	1.38429	0	0.722394	0
1930	0.65678	0.876324	0.0643947	1.33427	0	0.749472	0
1931	0.395819	0.725667	0.126417	1.83333	0	0.545455	0
1933	1.63218	0.624351	0.109464	0.382525	0	2.61421	0
1934	0.131066	0.165703	0.149824	1.26427	0	0.790968	0
1935	0.388415	0.481661	0.01835	1.24007	0	0.806406	0
1936	2.52219	0.983516	0.000964122	0.389946	0	2.56446	1
1937	1.16885	0.84442	0.00397685	0.722439	0	1.3842	0
1938	1.25116	1.10153	0.388573	0.880408	0	1.13584	0
1939	1.41842	1.19113	0.403896	0.839759	0	1.19082	0
1941	0.753066	0.49934	0.206285	0.663076	0	1.50812	0
1942	0.813158	0.817469	0.978208	1.0053	0	0.994726	0
1943	1.19017	1.66299	0.0968853	1.39727	0	0.715681	0
1944	0.662824	1.01858	0.0494732	1.53673	0	0.650733	0
1945	0.186421	0.218992	0.372294	1.17472	0	0.851267	0
1946	0.402811	0.434757	0.696677	1.07931	0	0.92652	0
1947	0.156531	0.115834	0.0638151	0.740005	0	1.35134	0
1948	0.700379	0.701293	0.993544	1.0013	0	0.998697	0
1949	0.626748	1.07205	0.126607	1.7105	0	0.584625	0
1950	0.904083	1.48209	0.00528063	1.63933	0	0.610006	0
1951	0.690125	1.27524	0.0130393	1.84783	0	0.541174	0
1952	0.629357	0.921788	0.0285423	1.46465	0	0.682757	0
1953	0.71637	1.20745	2.718e-05	1.68551	0	0.593293	0
1955	0.936887	0.849176	0.706507	0.90638	0	1.10329	0
1958	2.45399	3.35119	0.00705844	1.36561	0	0.732276	0
1959	0.600544	0.504218	0.42315	0.839602	0	1.19104	0
1960	0.877933	1.2126	0.000467089	1.38119	0	0.724011	0
1961	0.589345	0.844291	0.0593385	1.43259	0	0.698036	0
1962	0.929099	0.976348	0.79893	1.05085	0	0.951607	0
1963	1.47963	0.322483	0.012995	0.217949	0	4.58824	1
1965	1.7703	2.04448	0.521877	1.15488	0	0.865892	0
1966	1.59636	2.40204	0.00823631	1.5047	0	0.664586	0
1967	0.965463	1.01023	0.808488	1.04637	0	0.955685	0
1968	2.07374	2.13119	0.95158	1.0277	0	0.973044	0
1969	2.56933	2.29588	0.441801	0.893572	0	1.1191	0
1973	1.20961	1.13415	0.80974	0.93762	0	1.06653	0
1975	1.30808	1.68884	0.515954	1.29108	0	0.774547	0
1976	1.5659	2.46896	0.296174	1.57671	0	0.634233	0
1977	1.67159	3.29146	0.00318911	1.96906	0	0.507856	0
1979	1.82772	1.79823	0.940255	0.983863	0	1.0164	0
1980	1.99558	2.26637	0.637552	1.1357	0	0.880517	0
1981	2.02056	2.56828	0.572714	1.27107	0	0.786739	0
1982	0.809867	0.726654	NaN	0.897251	0	1.11452	0
1983	1.2533	1.86542	0.283353	1.4884	0	0.671862	0
1985	1.72683	2.05085	0.440229	1.18764	0	0.842007	0
1986	1.13578	1.2326	0.7654	1.08524	0	0.921454	0
1987	0.919496	0.936807	0.869094	1.01883	0	0.981521	0
1989	2.00128	2.38929	0.390313	1.19388	0	0.837607	0
1990	1.71358	2.1228	0.519979	1.23881	0	0.807227	0
1991	1.64542	1.37138	0.274201	0.833454	0	1.19983	0
1992	1.2945	0.825724	0.0505752	0.637873	0	1.56771	0
1993	1.80739	0.90162	0.0245987	0.498852	0	2.0046	1
1994	1.02041	2.91343	0.0927716	2.85516	0	0.350243	0
1995	3.5155	1.86181	0.149627	0.5296	0	1.88822	0
1996	3.88945	1.55942	0.0141421	0.400938	0	2.49415	1
1997	4.91914	2.45381	0.0354947	0.498828	0	2.0047	1
1998	0.717558	1.15757	0.00134872	1.61321	0	0.619884	0
1999	1.19425	2.63053	8.21636e-05	2.20266	1	0.453996	0
2001	1.0126	0.691936	0.0297661	0.683326	0	1.46343	0
2002	1.24534	1.35652	0.822523	1.08927	0	0.918044	0
2003	0.907934	1.43015	7.63225e-07	1.57517	0	0.634853	0
2005	1.97323	1.58054	0.350905	0.800994	0	1.24845	0
2006	1.68488	1.72897	0.908423	1.02617	0	0.974498	0
2007	1.48716	1.26713	0.292996	0.852046	0	1.17365	0
2009	0.73904	0.447641	0.155384	0.605705	0	1.65097	0
2010	1.0629	0.674973	0.0928739	0.63503	0	1.57473	0
2011	2.45123	2.87587	0.835027	1.17323	0	0.852346	0
2013	0.434966	0.548359	0.191924	1.2607	0	0.793213	0
2014	0.616554	0.621717	0.95227	1.00837	0	0.991696	0
2016	1.06621	0.893101	0.228467	0.83764	0	1.19383	0
2017	1.13162	1.0478	0.689977	0.925926	0	1.08	0
2018	0.947044	0.854343	0.516327	0.902115	0	1.10851	0
2020	2.22329	2.77717	0.15873	1.24913	0	0.800559	0
2022	0.750135	1.31419	0.0189549	1.75193	0	0.570798	0
2023	0.320475	0.276051	0.596967	0.861382	0	1.16092	0
2024	1.62396	0.933181	0.311846	0.574633	0	1.74024	0
2025	0.774216	1.27978	0.00708311	1.653	0	0.604959	0
2026	0.708671	1.00698	1.23039e-05	1.42094	0	0.703757	0
2027	3.35099	2.1328	0.198709	0.636468	0	1.57117	0
2029	1.66714	1.37064	0.362963	0.822153	0	1.21632	0
2030	1.17874	1.01258	0.0641511	0.859036	0	1.1641	0
2031	1.12666	0.880228	0.0926137	0.781273	0	1.27996	0
2032	1.40364	1.10768	0.557978	0.789147	0	1.26719	0
2034	0.55923	0.575678	0.882128	1.02941	0	0.971429	0
2035	1.22271	0.775603	0.231573	0.634332	0	1.57646	0
2036	1.15586	1.75449	0.189135	1.51791	0	0.658801	0
2037	0.997683	1.82049	0.00192761	1.82471	0	0.548031	0
2038	1.44481	1.96155	0.387215	1.35765	0	0.736565	0
2039	1.46692	2.32376	0.0221462	1.58411	0	0.63127	0
2040	0.868477	1.23049	0.0855491	1.41684	0	0.705796	0
2041	0.627216	0.624771	0.977109	0.996102	0	1.00391	0
2042	1.4326	1.81266	0.0390771	1.26529	0	0.79033	0
2044	0.952894	1.48232	0.0441747	1.5556	0	0.642838	0
2045	1.17596	1.39866	0.15152	1.18938	0	0.840774	0
2046	1.93773	1.3719	0.0338315	0.707991	0	1.41245	0
2047	5.06138	1.38218	0.0370717	0.273083	0	3.66189	1
2048	1.24658	2.55163	0.00579898	2.0469	1	0.488544	0
2049	0.929064	1.76441	0.0255376	1.89913	0	0.526557	0
2050	0.978097	2.14448	0.00766701	2.19251	1	0.456099	0
2051	1.30459	2.64678	0.0119156	2.02881	1	0.492899	0
2052	0.956927	2.37414	0.0761472	2.481	0	0.403063	0
2053	1.66323	2.45899	0.0395323	1.47844	0	0.676388	0
2054	1.43261	2.06035	0.00599106	1.43818	0	0.695322	0
2055	3.51104	1.46475	0.000464056	0.417185	0	2.39702	1
2056	1.02268	0.974476	0.835221	0.952864	0	1.04947	0
2057	0.54808	0.819383	0.0511142	1.49501	0	0.668893	0
2058	0.345315	0.663075	0.276676	1.9202	0	0.520778	0
2059	0.781661	1.1939	0.0376162	1.52739	0	0.654712	0
2060	0.501405	0.34806	0.469396	0.694169	0	1.44057	0
2061	0.317103	0.375081	0.376457	1.18284	0	0.845425	0
2062	1.52722	1.71832	0.376025	1.12513	0	0.888783	0
2064	0.385286	0.760823	5.99543e-15	1.97469	0	0.506408	0
2065	1.88284	1.80796	0.837398	0.960225	0	1.04142	0
2066	1.15474	1.17634	0.908197	1.01871	0	0.981638	0
2067	0.439961	0.607828	0.149803	1.38155	0	0.723825	0
2069	1.83941	2.58425	0.0647122	1.40493	0	0.711777	0
2070	1.79257	2.68539	0.0077039	1.49807	0	0.667527	0
2071	1.75377	1.5715	0.401634	0.896065	0	1.11599	0
2072	1.1913	1.8293	0.127671	1.53554	0	0.651236	0
2073	1.26382	2.21075	0.00011675	1.74926	0	0.571669	0
2074	1.04112	1.36586	0.0028498	1.31191	0	0.762249	0
2076	1.08544	1.56006	0.0348616	1.43726	0	0.695767	0
2077	0.294888	0.530465	0.000410941	1.79887	0	0.555904	0
2078	0.214258	0.43309	0.175516	2.02135	0	0.49472	0
2079	0.169267	0.195963	0.529344	1.15771	0	0.863772	0
2080	0.216854	0.134368	0.127216	0.619624	0	1.61388	0
2081	0.528657	0.358826	0.436691	0.67875	0	1.4733	0
2082	0.266003	0.195189	0.136554	0.733786	0	1.3628	0
2084	0.693412	0.335866	0.12791	0.484367	0	2.06455	0
2085	0.50182	0.493056	0.930016	0.982535	0	1.01778	0
2086	0.390271	0.260475	0.100697	0.667421	0	1.49831	0
2087	0.0992899	0.123828	0.316075	1.24714	0	0.801835	0
2088	0.200645	0.165764	0.441977	0.826154	0	1.21043	0
2091	0.831289	0.702844	0.461682	0.845488	0	1.18275	0
2092	0.283561	0.290328	0.888468	1.02387	0	0.976689	0
2093	0.270786	0.247226	0.817453	0.912996	0	1.0953	0
2094	1.47581	0.555381	0.0647028	0.376323	0	2.65729	0
2095	0.659294	0.464434	0.277863	0.704442	0	1.41956	0
2096	0.813633	0.677902	0.290663	0.83318	0	1.20022	0
2097	1.95044	1.52508	0.479117	0.781916	0	1.27891	0
2098	0.953018	1.25352	0.123165	1.31532	0	0.760272	0
2099	0.705789	0.802913	0.0021749	1.13761	0	0.879034	0
2100	1.01698	1.22489	0.0595727	1.20444	0	0.830263	0
2101	0.770457	0.704217	0.63154	0.914026	0	1.09406	0
2102	0.777784	0.750065	0.891073	0.964361	0	1.03696	0
2103	1.07524	1.333	0.338282	1.23972	0	0.806636	0
2104	0.95912	1.00046	0.772434	1.0431	0	0.958681	0
2105	0.817138	1.80571	0.137955	2.20979	0	0.452531	0
2107	1.02544	1.11455	0.720457	1.0869	0	0.920049	0
2110	0.88755	1.49559	4.24354e-08	1.68508	0	0.593442	0
2111	0.841357	1.79222	5.60663e-05	2.13015	1	0.46945	0
2112	1.83171	2.49286	0.219282	1.36095	0	0.734781	0
2114	2.25864	1.32365	0.0987318	0.586039	0	1.70637	0
2115	1.0582	1.61621	0.00865302	1.52732	0	0.654743	0
2116	0.305854	0.265961	0.570785	0.869571	0	1.14999	0
2117	0.881181	0.923113	0.784596	1.04759	0	0.954576	0
2121	1.03281	0.718778	0.00701721	0.695943	0	1.4369	0
2122	0.383602	0.244814	0.121313	0.638197	0	1.56691	0
2123	1.4189	1.3324	0.547843	0.939037	0	1.06492	0
2124	2.32679	1.60521	0.0334556	0.689881	0	1.44953	0
2125	0.91572	0.870474	0.718376	0.95059	0	1.05198	0
2126	1.07761	1.78659	0.00884962	1.65791	0	0.603168	0
2127	1.95563	2.32002	0.362177	1.18633	0	0.842935	0
2128	1.28517	0.935353	0.0921421	0.727805	0	1.374	0
2129	0.391323	0.493933	0.399696	1.26221	0	0.792259	0
2130	0.891964	0.89201	0.99966	1.00005	0	0.999949	0
2131	0.478159	0.400853	0.172429	0.838326	0	1.19285	0
2133	1.14136	1.44197	0.160974	1.26338	0	0.791526	0
2134	2.40573	2.40278	0.996884	0.998774	0	1.00123	0
2135	0.96996	1.02404	0.685613	1.05575	0	0.947192	0
2136	0.192655	0.204799	0.859331	1.06304	0	0.940703	0
2137	0.76578	0.925393	0.272814	1.20843	0	0.827519	0
2138	1.35266	2.12501	0.453246	1.57098	0	0.636544	0
2140	0.897165	1.14361	0.339978	1.27469	0	0.784505	0
2141	0.904373	0.896504	0.937062	0.991299	0	1.00878	0
2144	1.12039	1.01436	0.698232	0.90536	0	1.10453	0
2145	1.33962	1.07518	0.236239	0.802603	0	1.24595	0
2146	1.33832	1.35199	0.980631	1.01022	0	0.989888	0
2147	0.648129	0.538572	0.254227	0.830963	0	1.20342	0
2148	0.0737635	0.0789168	0.895146	1.06986	0	0.9347	0
2149	0.131447	0.0892998	0.316217	0.67936	0	1.47197	0
2150	NaN	NaN	NaN	NaN	0	NaN	0
2151	0.0995314	0.075678	0.666875	0.760343	0	1.3152	0
2152	0.994462	0.702173	0.136466	0.706083	0	1.41626	0
2154	0.114943	0.153831	0.327776	1.33833	0	0.747202	0
2155	0.150052	0.0675662	0.0051654	0.450285	0	2.22081	1
2156	0.0749577	0.0896504	0.561373	1.19601	0	0.836111	0
2157	0.847495	0.975295	0.229094	1.1508	0	0.868962	0
2158	0.264432	0.252505	0.825895	0.954894	0	1.04724	0
2159	2.30526	1.38657	0.464043	0.60148	0	1.66256	0
2160	1.79023	1.53105	0.364895	0.855225	0	1.16928	0
2161	3.2393	2.17599	0.0246706	0.671749	0	1.48865	0
2162	1.48795	0.479636	0.00466985	0.322348	0	3.10224	1
2164	0.870623	1.12251	0.0250275	1.28932	0	0.775601	0
2165	1.09987	1.57108	0.00182847	1.42842	0	0.700074	0
2166	1.52498	1.90808	0.118899	1.25121	0	0.799226	0
2167	1.6797	2.072	0.338019	1.23355	0	0.810667	0
2168	2.14815	2.2346	0.791164	1.04024	0	0.961314	0
2169	1.35033	1.78978	0.507479	1.32544	0	0.754465	0
2170	1.13963	2.01173	0.0987528	1.76524	0	0.566495	0
2171	0.798632	1.31969	0.00293921	1.65244	0	0.605165	0
2172	0.923249	0.337402	0.276435	0.365451	0	2.73635	0
2175	0.366668	0.33111	0.641711	0.903025	0	1.10739	0
2176	2.83573	2.86609	0.970219	1.01071	0	0.989406	0
2178	0.913277	0.862112	0.712938	0.943976	0	1.05935	0
2179	0.683329	0.697309	0.908678	1.02046	0	0.979951	0
2180	0.808295	1.0128	0.039976	1.25301	0	0.798078	0
2181	0.758349	1.01506	0.00502811	1.33851	0	0.747099	0
2182	2.07803	2.07818	0.999716	1.00007	0	0.999928	0
2183	2.9492	2.99006	0.890214	1.01386	0	0.986333	0
2185	0.765573	0.992391	0.275149	1.29627	0	0.771443	0
2186	1.04023	0.950231	0.702861	0.913479	0	1.09472	0
2187	0.832126	1.09363	0.161037	1.31426	0	0.760886	0
2188	2.39499	1.28274	0.0975752	0.53559	0	1.8671	0
2190	0.861478	1.20498	0.0715568	1.39874	0	0.71493	0
2191	1.62931	1.02408	0.0836006	0.628539	0	1.59099	0
2192	2.0747	1.2333	0.111542	0.594449	0	1.68223	0
2193	1.07978	1.72591	0.0146449	1.59838	0	0.625632	0
2194	1.14162	1.22627	0.629844	1.07415	0	0.930964	0
2195	3.11608	3.61472	0.619345	1.16002	0	0.862052	0
2196	0.501821	0.433209	0.143865	0.863274	0	1.15838	0
2197	0.818872	1.33706	0.217117	1.63281	0	0.612441	0
2198	0.113813	0.0702929	0.0212458	0.617615	0	1.61913	0
2199	0.923648	0.975531	0.792128	1.05617	0	0.946816	0
2201	3.67367	1.95773	0.00877445	0.532908	0	1.8765	0
2202	2.04675	2.43569	0.484363	1.19003	0	0.840316	0
2205	1.7746	2.02544	0.781218	1.14136	0	0.876151	0
2207	1.46025	1.23036	0.5969	0.842569	0	1.18685	0
2208	1.0894	0.962521	0.553285	0.883533	0	1.13182	0
2209	0.356639	0.260345	0.727229	0.729995	0	1.36987	0
2210	0.23203	0.174031	0.410804	0.750039	0	1.33326	0
2211	0.614215	0.495319	0.272543	0.806427	0	1.24004	0
2212	0.896376	0.84728	0.872125	0.945228	0	1.05795	0
2213	1.06996	1.11358	0.831966	1.04076	0	0.960833	0
2214	2.01838	1.87149	0.713207	0.92722	0	1.07849	0
2215	0.962254	0.893734	0.557711	0.928792	0	1.07667	0
2219	2.44088	1.84329	0.391713	0.755174	0	1.3242	0
2220	1.33024	1.16925	0.435141	0.878975	0	1.13769	0
2222	1.14501	1.19183	0.835909	1.04089	0	0.96072	0
2223	1.03607	1.00584	0.824436	0.970822	0	1.03005	0
2224	0.745757	0.786771	0.776409	1.055	0	0.947871	0
2225	0.693136	0.722606	0.929294	1.04252	0	0.959217	0
2227	0.138634	0.855575	0.00717392	6.17149	1	0.162035	0
2228	0.708846	0.655158	0.784934	0.92426	0	1.08195	0
2229	0.282419	0.327596	0.679425	1.15997	0	0.862094	0
2230	0.328001	0.100555	0.0352295	0.306569	0	3.26191	1
2231	0.474497	0.227569	0.0171156	0.479601	0	2.08507	1
2232	0.862596	0.664304	0.126379	0.770122	0	1.2985	0
2233	0.720882	0.77401	0.341087	1.0737	0	0.93136	0
2235	1.03964	0.972378	0.822756	0.935307	0	1.06917	0
2236	0.976235	0.941407	0.876661	0.964324	0	1.037	0
2237	0.787417	0.859992	0.678064	1.09217	0	0.915609	0
2238	0.944631	0.470052	0.0402886	0.497604	0	2.00963	1
2241	0.919756	0.918104	0.984976	0.998203	0	1.0018	0
2243	1.19276	1.03451	0.600657	0.867328	0	1.15297	0
2244	1.47565	1.37189	0.676531	0.929687	0	1.07563	0
2245	1.67381	1.00345	0.137574	0.599503	0	1.66805	0
2246	1.96083	0.818014	0.0552531	0.417178	0	2.39706	0
2249	0.683721	0.344889	0.300032	0.504429	0	1.98244	0
2253	2.76516	1.21395	0.00468221	0.439015	0	2.27783	1
2254	2.16678	1.20228	0.00103968	0.55487	0	1.80222	0
2255	2.29693	1.17834	0.129834	0.513005	0	1.9493	0
2256	2.24139	2.66749	0.389863	1.1901	0	0.840263	0
2257	1.57795	2.65355	0.0138962	1.68165	0	0.594656	0
2258	0.830355	0.702356	0.524618	0.845851	0	1.18224	0
2259	1.72898	2.01314	0.161453	1.16436	0	0.858843	0
2260	1.50129	1.23528	0.485368	0.822814	0	1.21534	0
2261	0.684858	0.709808	0.898279	1.03643	0	0.96485	0
2262	0.512074	0.393317	0.248482	0.768086	0	1.30194	0
2263	1.17051	1.9208	0.00566921	1.64099	0	0.609387	0
2264	1.68573	1.47684	0.533384	0.876084	0	1.14144	0
2265	3.50643	1.81397	0.04899	0.517326	0	1.93302	0
2266	0.277443	0.210308	0.205904	0.758023	0	1.31922	0
2267	3.03127	1.01455	0.000378938	0.334694	0	2.98781	1
2269	1.25949	1.3968	0.704442	1.10902	0	0.901699	0
2272	1.60708	0.961426	0.0606202	0.598243	0	1.67156	0
2273	0.938654	0.784847	0.250911	0.836141	0	1.19597	0
2274	1.27741	0.783727	0.231682	0.613527	0	1.62992	0
2275	0.239666	0.256494	0.7445	1.07022	0	0.934389	0
2276	0.532108	0.464773	0.61529	0.873456	0	1.14488	0
2277	0.350939	0.13912	0.141558	0.396423	0	2.52256	0
2278	0.21245	0.270447	0.293178	1.27299	0	0.785552	0
2279	0.854265	1.02833	0.054284	1.20376	0	0.83073	0
2280	1.03353	1.10355	0.643284	1.06775	0	0.936549	0
2281	0.518999	0.802115	0.0135481	1.5455	0	0.647038	0
2283	0.911901	1.06776	0.431831	1.17092	0	0.854031	0
2284	1.03353	1.30568	0.0404061	1.26333	0	0.791562	0
2292	0.395005	0.331969	0.727911	0.840419	0	1.18988	0
2293	0.842013	0.811124	0.770342	0.963314	0	1.03808	0
2294	1.10763	0.983347	0.487907	0.887795	0	1.12639	0
2295	1.57559	1.27715	0.204706	0.810582	0	1.23368	0
2296	1.03157	1.14925	0.65364	1.11407	0	0.897606	0
2297	0.951948	1.24629	0.063285	1.3092	0	0.763824	0
2298	2.69918	2.62759	0.919788	0.973475	0	1.02725	0
2299	0.793539	1.06142	0.0307224	1.33758	0	0.747616	0
2300	0.8634	1.66891	0.0125979	1.93295	0	0.517343	0
2301	1.18853	1.91539	0.011786	1.61156	0	0.620516	0
2303	0.504048	0.17952	0.648924	0.356157	0	2.80775	0
2305	1.6741	1.54351	0.735481	0.921997	0	1.0846	0
2308	1.43107	2.44328	0.0306881	1.7073	0	0.585719	0
2309	1.82923	1.96885	0.717942	1.07633	0	0.929087	0
2310	3.6762	0.884485	0.0486085	0.240598	0	4.15632	1
2311	2.07958	1.98457	0.799616	0.954314	0	1.04787	0
2312	1.38996	1.01195	0.0591067	0.728043	0	1.37354	0
2313	1.09962	0.911316	0.278686	0.828758	0	1.20663	0
2314	0.870601	0.667509	0.575048	0.766722	0	1.30425	0
2315	1.18054	1.49236	0.588139	1.26414	0	0.791054	0
2316	0.830005	0.782478	0.730351	0.942739	0	1.06074	0
2318	0.808506	1.00366	0.208702	1.24138	0	0.805556	0
2319	1.56977	1.48316	0.787374	0.944827	0	1.0584	0
2321	0.667587	0.781079	0.307208	1.17	0	0.854698	0
2322	0.760988	0.832453	0.757093	1.09391	0	0.914152	0
2323	0.921809	0.615268	0.308282	0.667457	0	1.49822	0
2324	1.15027	0.977892	0.386014	0.850138	0	1.17628	0
2325	0.741342	0.44896	0.33003	0.605604	0	1.65124	0
2326	1.46284	2.25269	0.0413657	1.53994	0	0.649376	0
2327	1.45372	1.76633	0.798517	1.21504	0	0.823016	0
2328	1.48417	3.21982	0.000281649	2.16944	1	0.460948	0
2330	1.42829	1.27829	0.509277	0.894985	0	1.11734	0
2331	1.19897	0.948952	0.346603	0.791471	0	1.26347	0
2334	0.96715	0.930425	0.706994	0.962027	0	1.03947	0
2335	0.861318	0.94044	0.620552	1.09186	0	0.915867	0
2336	0.535727	1.03037	0.000232839	1.9233	0	0.519939	0
2337	1.44583	2.71443	0.0223625	1.87742	0	0.532645	0
2338	1.50186	2.26769	0.112973	1.50992	0	0.662286	0
2339	1.43701	1.35077	0.39373	0.93999	0	1.06384	0
2340	1.71553	3.22365	0.0421103	1.87909	0	0.532172	0
2341	2.07516	2.74548	0.544181	1.32302	0	0.755845	0
2343	2.13285	2.73117	0.298766	1.28052	0	0.780931	0
2344	0.723739	0.751868	0.864554	1.03887	0	0.962588	0
2345	1.23694	1.29456	0.787227	1.04658	0	0.955491	0
2346	2.01532	2.04747	0.963004	1.01595	0	0.984297	0
2347	1.33687	2.9976	0.0449372	2.24226	1	0.445979	0
2348	0.998121	0.955327	0.790824	0.957125	0	1.0448	0
2349	0.905984	0.67148	0.406381	0.74116	0	1.34924	0
2351	0.448129	0.575115	0.301083	1.28337	0	0.779198	0
2353	2.19162	3.75556	0.0728024	1.7136	0	0.583568	0
2354	1.43658	1.85133	0.703671	1.28871	0	0.775973	0
2356	1.90891	2.48906	0.20993	1.30392	0	0.766918	0
2357	0.937287	0.971059	0.835629	1.03603	0	0.965221	0
2360	0.58774	0.800103	0.176935	1.36132	0	0.73458	0
2361	0.874499	0.728203	0.586269	0.832709	0	1.2009	0
2362	0.973481	1.00182	0.790917	1.02911	0	0.971709	0
2363	0.939299	0.624404	0.190361	0.664755	0	1.50431	0
2364	1.34272	0.90889	0.213492	0.676903	0	1.47732	0
2365	1.90902	1.17432	0.00793201	0.615145	0	1.62563	0
2366	0.413798	0.251049	0.0953339	0.606695	0	1.64827	0
2367	1.33684	0.198966	0.144381	0.148833	0	6.71893	0
2368	2.01268	0.2245	0.120695	0.111543	0	8.96515	0
2369	0.509491	0.769352	0.118641	1.51004	0	0.662234	0
2370	0.333272	0.43321	0.0980187	1.29987	0	0.769308	0
2371	1.27105	1.64776	0.126198	1.29638	0	0.771379	0
2372	0.900829	1.40211	0.00252845	1.55646	0	0.642483	0
2373	2.06264	2.04745	0.960126	0.992635	0	1.00742	0
2374	1.54612	1.9702	0.113844	1.27429	0	0.784752	0
2375	0.403072	0.491478	0.0957721	1.21933	0	0.820124	0
2376	0.604066	0.556894	0.600218	0.921908	0	1.08471	0
2380	0.718012	0.579599	0.264827	0.807228	0	1.23881	0
2381	0.565123	0.500777	0.6077	0.886138	0	1.12849	0
2382	0.901188	0.927112	0.889515	1.02877	0	0.972039	0
2383	1.07259	1.40916	0.295579	1.31379	0	0.761156	0
2384	0.805751	1.40327	0.0600903	1.74156	0	0.574197	0
2386	0.519511	0.624278	0.14968	1.20166	0	0.83218	0
2387	0.632205	0.675309	0.682444	1.06818	0	0.936172	0
2388	0.484264	0.612659	0.290465	1.26513	0	0.790431	0
2389	0.0998452	0.0843512	0.415688	0.84482	0	1.18368	0
2390	0.504407	0.643571	0.198202	1.2759	0	0.783763	0
2392	1.54281	1.68321	0.779772	1.09101	0	0.916586	0
2393	1.48362	1.20538	0.512758	0.812457	0	1.23083	0
2394	2.28854	1.12566	0.126345	0.49187	0	2.03306	0
2395	0.647301	0.417046	0.0947315	0.644285	0	1.55211	0
2396	1.45638	0.457193	0.192388	0.313925	0	3.18547	0
2397	1.13068	0.744336	0.27608	0.658308	0	1.51905	0
2398	1.82163	1.22629	0.439229	0.673182	0	1.48548	0
2402	2.33411	0.91129	0.698839	0.390423	0	2.56132	0
2408	1.11279	0.947454	0.530494	0.851423	0	1.1745	0
2409	0.476319	0.243996	0.238997	0.512253	0	1.95216	0
2411	0.871531	0.84552	0.821724	0.970155	0	1.03076	0
2412	2.48936	1.17177	0.0528668	0.47071	0	2.12445	0
2413	0.574237	0.562465	0.889167	0.979499	0	1.02093	0
2414	0.877067	0.924405	0.648732	1.05397	0	0.948791	0
2416	1.26816	1.28942	0.869126	1.01676	0	0.983513	0
2419	1.05406	0.813341	0.255283	0.771623	0	1.29597	0
2420	1.18986	0.970045	0.630951	0.81526	0	1.2266	0
2421	0.732773	0.448013	0.085408	0.611394	0	1.63561	0
2423	0.909199	0.424172	0.401367	0.466534	0	2.14347	0
2425	1.20517	1.44444	0.469911	1.19854	0	0.834352	0
2426	0.93777	0.841811	0.665737	0.897674	0	1.11399	0
2430	1.07866	1.24926	0.326176	1.15816	0	0.863436	0
2431	1.06026	0.963201	0.689686	0.908459	0	1.10076	0
2433	0.385982	0.324018	0.554387	0.839464	0	1.19124	0
2434	0.810498	0.931884	0.431947	1.14977	0	0.869741	0
2435	2.88212	1.86254	0.250541	0.646238	0	1.54742	0
2436	1.01529	1.18315	0.354917	1.16533	0	0.858125	0
2437	1.1032	0.779907	0.242271	0.706949	0	1.41453	0
2439	0.684579	1.28046	0.0655598	1.87044	0	0.534635	0
2440	1.79474	2.76041	0.0396307	1.53805	0	0.650173	0
2442	1.14089	0.959129	0.583111	0.840684	0	1.18951	0
2443	0.95737	0.996692	0.863247	1.04107	0	0.960548	0
2444	1.03454	1.36958	0.156602	1.32385	0	0.755372	0
2445	2.14763	2.39639	0.730649	1.11583	0	0.896194	0
2447	1.52668	1.09968	0.302276	0.720306	0	1.3883	0
2448	1.26076	1.96234	0.000314193	1.55647	0	0.642478	0
2450	1.1361	1.10257	0.730603	0.970495	0	1.0304	0
2452	1.3008	1.16446	0.364213	0.895185	0	1.11709	0
2454	0.872296	0.991445	0.43546	1.13659	0	0.879822	0
2455	0.827641	0.610948	0.241767	0.73818	0	1.35468	0
2458	0.249849	0.308244	0.521871	1.23372	0	0.810557	0
2460	0.416922	0.735289	0.0921487	1.76361	0	0.567018	0
2461	0.92031	1.05393	0.691133	1.14519	0	0.873215	0
2462	1.07655	1.58019	0.00938885	1.46782	0	0.681281	0
2463	1.22978	1.77436	0.0835597	1.44283	0	0.693084	0
2464	0.78083	0.824615	0.660017	1.05608	0	0.946902	0
2465	1.16354	1.1596	0.979194	0.996608	0	1.0034	0
2468	0.904428	1.36216	5.31345e-06	1.5061	0	0.663965	0
2469	1.08689	0.934292	0.541883	0.859599	0	1.16333	0
2470	0.658234	0.664696	0.944994	1.00982	0	0.990277	0
2474	1.06541	1.15573	0.753132	1.08477	0	0.921857	0
2475	1.81163	2.92576	0.0503268	1.61499	0	0.6192	0
2476	0.821167	0.718259	0.642796	0.874681	0	1.14327	0
2478	0.192384	0.461041	0.000945342	2.39646	1	0.417282	0
2479	0.797896	1.0081	0.433246	1.26345	0	0.791482	0
2481	4.05402	3.5626	0.572844	0.878784	0	1.13794	0
2485	0.575571	0.328812	0.0856829	0.571281	0	1.75045	0
2486	1.3105	1.30002	0.95312	0.992006	0	1.00806	0
2489	4.29435	1.4823	0.0224697	0.345176	0	2.89708	1
2490	2.15445	2.35483	0.564423	1.09301	0	0.914906	0
2491	1.19246	1.16856	0.827741	0.979955	0	1.02046	0
2492	0.930345	1.04501	0.41056	1.12325	0	0.890272	0
2493	1.20025	1.02288	0.483816	0.852221	0	1.1734	0
2494	0.990668	0.919352	0.813242	0.928012	0	1.07757	0
2495	1.80361	1.75266	0.918925	0.971753	0	1.02907	0
2496	1.18297	1.43956	0.514322	1.21691	0	0.821755	0
2497	1.97038	3.32949	0.00144384	1.68977	0	0.591797	0
2498	1.32273	1.0401	0.00484388	0.786324	0	1.27174	0
2501	2.10743	3.11838	0.121802	1.47971	0	0.675808	0
2504	0.450384	0.770203	0.000198229	1.7101	0	0.58476	0
2505	3.24274	3.47364	0.745352	1.0712	0	0.933529	0
2506	2.53803	3.51242	0.100452	1.38391	0	0.722588	0
2507	2.32447	1.73619	0.412567	0.746921	0	1.33883	0
2508	1.72086	3.43967	0.0766019	1.99881	0	0.500298	0
2509	1.21373	1.8691	0.00224635	1.53996	0	0.649366	0
2510	1.20072	1.85389	0.00444203	1.54398	0	0.647678	0
2512	1.05786	2.15721	0.0710901	2.03923	0	0.490382	0
2513	1.10526	1.04664	0.796573	0.946962	0	1.05601	0
2514	0.824202	0.728875	0.682567	0.88434	0	1.13079	0
2516	1.16577	1.19633	0.905238	1.02622	0	0.974454	0
2518	2.08882	1.57089	0.273936	0.752044	0	1.32971	0
2519	2.00729	1.02135	0.0179656	0.508821	0	1.96533	0
2521	1.04409	1.22271	0.556627	1.17108	0	0.853913	0
2522	1.36163	1.04737	0.456571	0.769204	0	1.30004	0
2523	1.92435	1.39172	0.468522	0.723216	0	1.38271	0
2524	2.81648	1.27182	0.0119003	0.451564	0	2.21452	1
2525	2.72602	1.39177	0.107826	0.510551	0	1.95867	0
2526	1.18442	0.952525	0.482849	0.804215	0	1.24345	0
2527	2.62976	1.51126	0.0591588	0.574674	0	1.74012	0
2528	3.01652	1.89657	0.00353999	0.628727	0	1.59052	0
2529	0.806361	1.90313	0.197772	2.36014	0	0.423703	0
2530	0.803261	0.530644	0.616621	0.660612	0	1.51375	0
2532	1.58719	3.17349	0.00243056	1.99945	0	0.500138	0
2533	1.69527	1.77511	0.931663	1.0471	0	0.955022	0
2534	1.41363	1.79874	0.276654	1.27242	0	0.785902	0
2535	1.78965	3.35141	0.108286	1.87266	0	0.534	0
2536	1.11045	0.922622	0.093919	0.830857	0	1.20358	0
2537	3.49454	3.45118	0.919332	0.987591	0	1.01256	0
2538	0.972121	0.798974	0.574554	0.821887	0	1.21671	0
2539	1.20705	1.37069	0.218432	1.13557	0	0.880616	0
2540	1.53418	1.77208	0.386756	1.15506	0	0.865752	0
2541	1.16472	0.620686	0.0686362	0.532907	0	1.8765	0
2542	1.14576	1.14482	0.996935	0.999173	0	1.00083	0
2543	1.20994	0.82434	0.004223	0.681308	0	1.46776	0
2544	0.893322	0.922728	0.885962	1.03292	0	0.968131	0
2545	1.02796	1.10074	0.798335	1.0708	0	0.933885	0
2546	1.08736	1.12921	0.738211	1.03848	0	0.962942	0
2549	1.13613	0.915603	0.19455	0.805894	0	1.24086	0
2550	1.5735	1.0581	0.0244769	0.672449	0	1.4871	0
2551	1.54707	2.04759	0.450064	1.32352	0	0.75556	0
2552	0.778967	0.778911	0.999588	0.999928	0	1.00007	0
2553	1.02196	0.829789	0.266471	0.811958	0	1.23159	0
2554	1.48319	1.29505	0.374222	0.873158	0	1.14527	0
2555	2.14719	1.52025	0.0197609	0.70802	0	1.41239	0
2556	0.633094	1.13286	0.138378	1.7894	0	0.558846	0
2557	0.975302	1.13049	0.486644	1.15912	0	0.862722	0
2558	1.31164	1.99347	0.0732912	1.51984	0	0.657965	0
2559	2.00163	3.01979	0.00691503	1.50867	0	0.662837	0
2561	1.30452	2.32932	0.000584178	1.78558	0	0.560043	0
2562	0.98542	1.38589	0.0011277	1.40639	0	0.71104	0
2563	0.590467	0.976492	0.232462	1.65376	0	0.604682	0
2564	1.0968	1.79798	0.00351059	1.6393	0	0.610017	0
2565	0.781277	0.985583	0.64232	1.2615	0	0.792705	0
2566	1.50673	1.52825	0.9248	1.01428	0	0.985916	0
2567	1.22959	0.959032	0.0467953	0.77996	0	1.28212	0
2568	1.48575	1.79104	0.503122	1.20548	0	0.829546	0
2569	0.819333	1.19347	0.0947477	1.45664	0	0.686513	0
2570	2.44203	2.52725	0.849841	1.03489	0	0.966282	0
2571	0.97626	1.40916	0.000466182	1.44343	0	0.692796	0
2572	0.897507	0.782324	0.400453	0.871664	0	1.14723	0
2574	0.562742	0.688941	0.204925	1.22426	0	0.816822	0
2575	0.646732	0.791979	0.196383	1.22458	0	0.816603	0
2576	1.34904	1.77918	0.173251	1.31884	0	0.75824	0
2577	1.03502	0.897854	0.43819	0.867471	0	1.15278	0
2578	0.284981	0.349937	0.165717	1.22793	0	0.814378	0
2579	0.257678	0.328428	0.0548248	1.27457	0	0.78458	0
2580	0.521707	0.789459	0.317756	1.51322	0	0.660842	0
2581	1.02486	2.03613	0.104945	1.98675	0	0.503334	0
2582	1.81892	0.932965	0.000476801	0.512922	0	1.94961	0
2584	2.02073	1.836	0.475105	0.90858	0	1.10062	0
2585	1.18089	1.38742	0.327695	1.17489	0	0.85114	0
2586	1.64041	1.56796	0.298353	0.955836	0	1.04621	0
2587	0.978823	1.01819	0.800335	1.04021	0	0.961341	0
2588	1.3027	0.867197	0.307329	0.665693	0	1.50219	0
2589	1.30045	2.03468	0.0015526	1.5646	0	0.639143	0
2590	1.14525	2.08028	1.68407e-08	1.81644	0	0.550527	0
2592	0.645933	0.927148	0.000190658	1.43536	0	0.696688	0
2593	0.870315	0.952513	0.487267	1.09445	0	0.913704	0
2594	1.13033	1.26038	0.396963	1.11506	0	0.896816	0
2595	3.78784	2.32681	0.00108697	0.614285	0	1.62791	0
2596	1.22956	1.15388	0.568917	0.938456	0	1.06558	0
2597	0.795418	1.31153	0.112975	1.64886	0	0.606481	0
2598	1.74535	1.94571	0.744592	1.1148	0	0.897024	0
2599	0.792554	1.46298	8.69987e-09	1.84591	0	0.541739	0
2600	1.52267	2.20181	0.179977	1.44602	0	0.691554	0
2601	1.26612	1.45921	0.342815	1.1525	0	0.867676	0
2602	1.54847	1.22513	0.495713	0.79119	0	1.26392	0
2604	0.67874	0.807487	0.194083	1.18968	0	0.840559	0
2606	1.15243	2.34045	1.11703e-08	2.03088	1	0.492396	0
2609	0.676442	0.61646	0.442105	0.911328	0	1.0973	0
2610	0.673195	0.524311	0.206137	0.778841	0	1.28396	0
2611	0.706282	0.610422	0.45452	0.864276	0	1.15704	0
2612	0.33193	0.428908	0.216353	1.29216	0	0.773897	0
2613	0.868341	1.26938	0.238842	1.46184	0	0.684067	0
2614	0.701696	1.16466	0.000564271	1.65978	0	0.60249	0
2615	0.838152	1.37887	0.000366415	1.64513	0	0.607853	0
2616	0.450324	0.316191	0.207676	0.702141	0	1.42421	0
2617	1.20301	1.37403	0.435579	1.14216	0	0.875536	0
2618	1.35894	1.39475	0.785218	1.02635	0	0.974327	0
2619	1.25708	1.06196	0.35334	0.844783	0	1.18374	0
2620	0.811992	1.64858	8.88084e-05	2.03029	1	0.49254	0
2621	1.60416	1.5275	0.829235	0.95221	0	1.05019	0
2622	1.1564	2.05107	0.000332752	1.77367	0	0.563801	0
2623	2.49599	1.91281	0.588056	0.766353	0	1.30488	0
2624	0.877793	0.551883	0.0221541	0.628717	0	1.59054	0
2625	1.64043	1.17914	0.0508605	0.718803	0	1.3912	0
2626	1.00077	0.981865	0.935346	0.981114	0	1.01925	0
2627	0.787116	0.880035	0.528833	1.11805	0	0.894414	0
2628	0.385835	0.304279	0.24943	0.788625	0	1.26803	0
2629	0.782731	0.530831	0.405615	0.678178	0	1.47454	0
2632	0.685684	0.852647	0.444844	1.2435	0	0.804183	0
2633	0.255379	0.125265	0.0553982	0.490509	0	2.0387	0
2634	5.10335	2.52075	0.0174586	0.493939	0	2.02454	1
2635	0.949305	0.578583	0.00656076	0.609481	0	1.64074	0
2636	0.61326	0.231665	0.414158	0.37776	0	2.64718	0
2637	0.865295	0.945247	0.736263	1.0924	0	0.915417	0
2638	1.14307	0.989214	0.423183	0.865399	0	1.15554	0
2640	1.58964	1.57997	0.964568	0.993915	0	1.00612	0
2641	1.51813	0.990423	0.0112684	0.652398	0	1.53281	0
2643	4.39813	1.73871	2.86716e-05	0.395329	0	2.52954	1
2644	1.00325	1.17416	0.332468	1.17036	0	0.85444	0
2645	1.39609	0.913901	0.356662	0.654613	0	1.52762	0
2646	2.47007	2.07219	0.397407	0.83892	0	1.19201	0
2647	3.57688	3.38722	0.793748	0.946976	0	1.05599	0
2648	0.677588	0.461064	0.201517	0.680449	0	1.46962	0
2649	1.04543	1.24776	0.135131	1.19353	0	0.837851	0
2650	1.33943	0.925594	0.0383125	0.691034	0	1.44711	0
2651	1.50057	1.55315	0.863703	1.03504	0	0.96615	0
2652	3.81688	2.63497	0.171532	0.690348	0	1.44855	0
2653	1.4244	0.819539	0.138099	0.575358	0	1.73805	0
2654	2.75025	2.89601	0.852548	1.053	0	0.949669	0
2655	3.21248	1.46259	0.0238587	0.455284	0	2.19643	1
2656	1.08679	1.49574	0.0121191	1.37629	0	0.726592	0
2657	1.92099	1.93786	0.9621	1.00878	0	0.991295	0
2660	0.548255	0.781847	0.256823	1.42606	0	0.701231	0
2661	0.870206	0.826006	0.54311	0.949208	0	1.05351	0
2663	0.903318	0.489961	0.0541269	0.542402	0	1.84365	0
2664	1.42943	0.67731	0.14896	0.473833	0	2.11045	0
2666	0.616889	0.507041	0.334371	0.821933	0	1.21664	0
2667	0.629801	0.744024	0.397615	1.18136	0	0.846479	0
2669	0.64074	0.64549	0.949336	1.00741	0	0.992642	0
2670	2.66781	2.78578	0.839452	1.04422	0	0.957654	0
2671	1.47447	2.07463	0.123062	1.40704	0	0.710713	0
2673	1.33987	1.154	0.447229	0.861276	0	1.16107	0
2674	0.496909	0.574421	0.533758	1.15599	0	0.865061	0
2675	1.26112	2.06152	0.0198645	1.63468	0	0.611741	0
2676	1.24136	2.12921	0.0353709	1.71522	0	0.583015	0
2677	1.1351	1.85986	3.94327e-05	1.63849	0	0.610317	0
2678	0.981294	0.82301	0.0231666	0.838699	0	1.19232	0
2679	1.71383	1.53272	0.590837	0.894329	0	1.11816	0
2681	0.810726	0.72553	0.425136	0.894914	0	1.11743	0
2684	0.930111	0.737834	0.124365	0.793276	0	1.2606	0
2688	1.14854	1.01999	0.562295	0.888081	0	1.12602	0
2691	1.64065	1.30744	0.387595	0.796903	0	1.25486	0
2693	1.04784	1.00994	0.844897	0.963833	0	1.03752	0
2695	1.09559	0.921516	0.6056	0.841111	0	1.1889	0
2696	0.554477	0.559499	0.974287	1.00906	0	0.991024	0
2700	1.14989	1.27466	0.173666	1.10851	0	0.90211	0
2702	1.21136	0.933077	0.169448	0.77027	0	1.29825	0
2703	0.755387	0.651304	0.739926	0.862212	0	1.15981	0
2707	1.04118	1.00465	0.756866	0.964908	0	1.03637	0
2708	1.41144	1.15372	0.386837	0.817403	0	1.22339	0
2709	0.881786	0.722848	0.188415	0.819755	0	1.21988	0
2711	0.839794	0.558369	0.47972	0.664887	0	1.50401	0
2712	1.16361	0.923185	0.337418	0.79338	0	1.26043	0
2713	0.862654	0.895082	0.807789	1.03759	0	0.963772	0
2716	2.3261	0.963301	0.0425079	0.414128	0	2.41471	1
2720	0.747588	0.822168	0.527514	1.09976	0	0.909289	0
2721	1.18801	1.19446	0.98634	1.00543	0	0.994598	0
2722	0.89544	0.858071	0.730869	0.958267	0	1.04355	0
2723	1.11112	1.11302	0.98862	1.00171	0	0.998293	0
2724	1.01091	1.09916	0.712816	1.0873	0	0.91971	0
2725	0.933243	1.13611	0.175407	1.21737	0	0.82144	0
2730	1.30527	1.45387	0.824907	1.11385	0	0.89779	0
2731	1.06295	1.14692	0.62238	1.07899	0	0.92679	0
2734	0.964824	0.869073	0.683928	0.900758	0	1.11018	0
2736	0.411049	0.303222	0.0010807	0.737679	0	1.3556	0
2737	0.977391	1.29984	0.0691615	1.32991	0	0.751933	0
2738	0.890153	0.847366	0.855097	0.951933	0	1.05049	0
2740	0.622105	0.599827	0.306628	0.964189	0	1.03714	0
2741	1.03907	1.27148	0.42974	1.22367	0	0.817215	0
2742	1.36553	1.3256	0.922197	0.970755	0	1.03013	0
2745	0.635415	0.29968	0.381984	0.471629	0	2.12031	0
2746	0.886043	0.597773	0.132664	0.674655	0	1.48224	0
2750	1.63094	1.59744	0.939839	0.979462	0	1.02097	0
2751	0.832017	0.985	0.524763	1.18387	0	0.844687	0
2752	0.471188	0.475571	0.982485	1.0093	0	0.990785	0
2754	0.349423	0.471441	0.460466	1.3492	0	0.741181	0
2756	0.8679	1.03971	0.146191	1.19796	0	0.834755	0
2757	0.730479	0.791416	0.737125	1.08342	0	0.923004	0
2758	1.01173	0.949719	0.805979	0.938708	0	1.06529	0
2759	0.524788	0.710772	0.0603469	1.3544	0	0.738335	0
2761	0.455281	0.334756	0.419546	0.735272	0	1.36004	0
2762	3.65006	1.69763	0.18257	0.465098	0	2.15009	0
2763	3.78915	3.1179	0.0266799	0.822848	0	1.21529	0
2764	0.84898	0.711287	0.712235	0.837813	0	1.19358	0
2767	1.25196	0.851648	0.0921407	0.680251	0	1.47005	0
2768	1.63291	1.45281	0.469624	0.889704	0	1.12397	0
2770	1.57695	1.41923	0.636801	0.899985	0	1.11113	0
2771	2.05492	2.15965	0.695772	1.05097	0	0.951505	0
2772	1.26697	1.12673	0.45016	0.889312	0	1.12447	0
2773	1.02843	0.862279	0.521776	0.838445	0	1.19268	0
2774	0.741322	0.547283	0.416744	0.738253	0	1.35455	0
2775	1.49301	1.45137	0.873653	0.972111	0	1.02869	0
2776	1.35966	0.725592	0.00938365	0.533657	0	1.87386	0
2777	2.42128	1.04473	0.0451241	0.43148	0	2.31761	1
2778	2.51197	1.19526	0.116933	0.475827	0	2.10161	0
2779	3.25632	0.910334	0.0250526	0.279559	0	3.57706	1
2780	0.215845	0.194244	0.79378	0.899923	0	1.11121	0
2781	0.489254	0.264458	0.319183	0.540533	0	1.85003	0
2783	0.404581	0.265778	0.156134	0.656921	0	1.52225	0
2784	1.29286	0.798791	0.704452	0.617849	0	1.61852	0
2786	0.863839	0.775667	0.689671	0.897931	0	1.11367	0
2787	1.42717	1.18818	0.450786	0.832545	0	1.20114	0
2788	1.8012	2.46254	0.336139	1.36717	0	0.731438	0
2789	1.36557	2.01499	0.040246	1.47557	0	0.677706	0
2790	1.66861	2.22037	0.257312	1.33068	0	0.751498	0
2792	0.354521	0.31949	0.762596	0.901189	0	1.10965	0
2793	0.209389	0.192721	0.726158	0.920397	0	1.08649	0
2794	0.820459	0.634229	0.133995	0.773017	0	1.29363	0
2795	1.07067	0.418497	0.000259398	0.390876	0	2.55836	1
2796	0.526486	0.335334	0.349073	0.636928	0	1.57004	0
2797	0.72344	0.5487	0.1858	0.75846	0	1.31846	0
2798	1.31734	1.49526	0.90147	1.13506	0	0.881009	0
2799	1.51175	1.0724	0.275986	0.709378	0	1.40969	0
2800	1.00476	0.975354	0.877488	0.970734	0	1.03015	0
2801	1.22589	1.04829	0.600981	0.855124	0	1.16942	0
2802	1.0702	1.02085	0.72551	0.95389	0	1.04834	0
2803	1.15265	1.31887	0.454443	1.1442	0	0.873972	0
2804	2.74907	2.39903	0.618414	0.87267	0	1.14591	0
2806	1.39136	1.5781	0.25896	1.13422	0	0.881667	0
2807	0.520933	0.40634	0.0830276	0.780024	0	1.28201	0
2808	0.958329	0.980731	0.91253	1.02338	0	0.977157	0
2810	0.94331	1.18354	0.128552	1.25467	0	0.797022	0
2811	3.44979	2.94336	0.617701	0.8532	0	1.17206	0
2812	1.57006	1.03778	0.428554	0.660982	0	1.5129	0
2813	3.77987	2.61014	0.180959	0.690536	0	1.44815	0
2814	1.41281	0.425913	0.078279	0.301466	0	3.31713	0
2816	3.8216	2.34367	0.0730858	0.613269	0	1.63061	0
2819	1.57732	1.92194	0.252809	1.21848	0	0.820692	0
2820	1.87392	3.13836	0.171489	1.67475	0	0.597103	0
2822	2.29167	1.55397	0.277723	0.678093	0	1.47472	0
2824	1.00513	1.09734	0.616811	1.09174	0	0.915966	0
2825	1.35546	1.45999	0.204401	1.07712	0	0.928402	0
2826	0.725463	0.994055	0.493977	1.37023	0	0.729802	0
2827	0.97367	0.489278	0.00854539	0.502509	0	1.99002	0
2831	0.478244	0.279878	0.317025	0.585219	0	1.70876	0
2832	1.56176	1.05755	0.0417282	0.677155	0	1.47677	0
2833	1.40283	1.79029	0.822193	1.2762	0	0.783576	0
2836	0.358044	0.335908	0.674348	0.938177	0	1.0659	0
2837	0.197124	0.185971	0.809038	0.943419	0	1.05997	0
2838	0.726352	0.727579	0.993281	1.00169	0	0.998314	0
2839	0.848703	0.809383	0.797178	0.953671	0	1.04858	0
2842	0.811688	0.801106	0.825713	0.986963	0	1.01321	0
2843	0.545321	0.540952	0.965265	0.991988	0	1.00808	0
2847	1.10978	0.880087	0.40513	0.793028	0	1.26099	0
2849	2.95258	1.77514	0.076296	0.601216	0	1.6633	0
2851	1.53478	1.19326	0.397215	0.777483	0	1.2862	0
2852	1.52628	1.46837	0.785914	0.962057	0	1.03944	0
2853	4.87054	3.50443	0.161081	0.719514	0	1.38983	0
2855	1.14932	1.41044	0.07262	1.2272	0	0.814865	0
2858	1.44618	1.11842	0.533892	0.773361	0	1.29306	0
2859	0.727215	0.642671	0.730936	0.883743	0	1.13155	0
2860	1.59508	1.66847	0.862522	1.04601	0	0.956014	0
2864	1.75319	0.410078	0.0873712	0.233903	0	4.27528	0
2865	1.60837	0.367409	0.042963	0.228435	0	4.37761	1
2866	0.646642	0.2611	0.283465	0.403779	0	2.4766	0
2870	0.840786	0.885716	0.252902	1.05344	0	0.949273	0
2874	1.25413	1.06332	0.506668	0.847849	0	1.17946	0
2875	0.920505	0.813236	0.713109	0.883467	0	1.1319	0
2876	1.7542	1.71211	0.855579	0.976011	0	1.02458	0
2879	0.642508	0.633768	0.956967	0.986398	0	1.01379	0
2881	0.995516	0.868237	0.161064	0.872148	0	1.14659	0
2882	0.469791	0.491093	0.929503	1.04534	0	0.956624	0
2883	1.07005	1.01518	0.756214	0.948719	0	1.05405	0
2884	0.963433	0.861191	0.649377	0.893877	0	1.11872	0
2886	1.18436	1.18542	0.996019	1.00089	0	0.999107	0
2887	0.628553	0.711715	0.826883	1.13231	0	0.883153	0
2888	0.193152	0.303827	0.448486	1.573	0	0.635728	0
2890	1.43008	1.22282	0.682892	0.855076	0	1.16949	0
2892	1.66359	1.1444	0.092366	0.687908	0	1.45368	0
2893	1.02675	0.903956	0.405408	0.880402	0	1.13584	0
2894	0.874489	0.778	0.67036	0.889662	0	1.12402	0
2895	1.49533	1.2376	0.388402	0.827643	0	1.20825	0
2896	0.940342	1.07217	0.584221	1.1402	0	0.877041	0
2897	0.917416	0.96572	0.747441	1.05265	0	0.949982	0
2898	2.39073	2.60815	0.789264	1.09094	0	0.916637	0
2899	0.243465	0.32395	0.377251	1.33058	0	0.751552	0
2900	0.805933	1.15597	0.0786598	1.43432	0	0.697194	0
2901	1.09049	1.41266	0.065964	1.29544	0	0.771938	0
2902	0.583759	0.599489	0.891128	1.02695	0	0.973762	0
2903	0.496836	0.363185	0.348146	0.730996	0	1.368	0
2905	0.387179	3.18407	0.419278	8.22378	0	0.121599	0
2907	0.470832	0.874996	0.16059	1.8584	0	0.538096	0
2908	2.32816	2.42524	0.800277	1.0417	0	0.959973	0
2909	2.1446	2.42455	0.809133	1.13054	0	0.884536	0
2910	1.81943	1.27537	0.0477774	0.700973	0	1.42659	0
2911	1.4332	1.16844	0.517381	0.815263	0	1.2266	0
2912	1.07827	0.844373	0.568569	0.783078	0	1.27701	0
2913	1.14482	1.01004	0.778289	0.882267	0	1.13344	0
2914	0.139623	0.110594	0.227323	0.792089	0	1.26248	0
2915	1.51896	3.5855	0.0190119	2.3605	1	0.423638	0
2916	1.72715	3.50927	0.0856852	2.03182	0	0.492169	0
2917	0.638443	0.525751	0.403882	0.823489	0	1.21435	0
2918	1.06448	1.09114	0.978183	1.02504	0	0.975574	0
2919	1.34055	1.96416	0.161064	1.46519	0	0.682504	0
2923	0.647141	0.765105	0.577767	1.18229	0	0.845819	0
2925	1.15116	1.0756	0.531956	0.934355	0	1.07026	0
2927	2.08881	1.4062	0.108569	0.673206	0	1.48543	0
2932	1.04712	0.910876	0.500368	0.869884	0	1.14958	0
2934	0.368523	0.34667	0.814024	0.940701	0	1.06304	0
2936	0.569945	0.745264	0.0312016	1.30761	0	0.764755	0
2937	1.57873	2.00295	0.177768	1.26871	0	0.788201	0
2939	1.68514	1.4836	0.499137	0.880402	0	1.13584	0
2940	0.493783	0.536748	0.632781	1.08701	0	0.919954	0
2942	0.544755	0.501629	0.727432	0.920833	0	1.08597	0
2945	0.442956	0.53343	0.391992	1.20425	0	0.830392	0
2947	1.24694	2.31412	0.0916871	1.85584	0	0.53884	0
2948	1.07735	1.43003	0.0729603	1.32736	0	0.753375	0
2949	0.476368	1.01392	9.25434e-06	2.12844	1	0.469827	0
2950	0.132669	0.161718	0.468928	1.21896	0	0.820374	0
2951	1.11731	0.524233	0.0481084	0.46919	0	2.13133	1
2952	0.730831	0.897569	0.0947304	1.22815	0	0.814234	0
2953	1.60638	1.7663	0.692337	1.09956	0	0.909459	0
2954	1.56483	1.61078	0.899631	1.02936	0	0.971475	0
2955	1.82291	1.14624	0.291117	0.628799	0	1.59033	0
2956	0.948669	1.109	0.303506	1.169	0	0.85543	0
2957	0.742949	1.07772	0.276774	1.4506	0	0.68937	0
2958	1.46387	1.98253	0.262867	1.3543	0	0.738387	0
2959	0.792719	0.867805	0.537992	1.09472	0	0.913476	0
2960	0.395583	0.405341	0.928929	1.02467	0	0.975926	0
2961	0.510924	0.409959	0.262166	0.802388	0	1.24628	0
2962	0.466923	0.403333	0.567699	0.863809	0	1.15766	0
2963	1.24132	1.47619	0.481018	1.18922	0	0.840889	0
2964	1.47888	1.8479	0.194021	1.24952	0	0.800304	0
2966	1.04317	1.197	0.386964	1.14746	0	0.871489	0
2967	0.976168	0.87069	0.466122	0.891947	0	1.12114	0
2968	0.279619	0.110845	0.164484	0.396414	0	2.52261	0
2969	0.145436	0.103574	0.332487	0.712161	0	1.40418	0
2970	3.08933	1.15298	0.269055	0.373214	0	2.67943	0
2971	0.122304	0.0848855	0.0268822	0.694056	0	1.44081	0
2972	1.20716	2.43566	0.00735261	2.01768	1	0.495619	0
2973	1.20274	1.37923	0.330275	1.14674	0	0.872036	0
[truncated: 3,386 more rows]

## Sheet: t4tot5
sco	meant1	meant2	p-value	fold change ind	induced	fold change rep	repressed
1	2.08361	2.8831	0.245559	1.3837	0	0.722698	0
2	1.42784	1.59511	0.621194	1.11715	0	0.895136	0
4	1.04338	1.10152	0.874721	1.05572	0	0.947221	0
5	0.789743	0.815419	0.876046	1.03251	0	0.968512	0
6	0.728766	0.791118	0.679486	1.08556	0	0.921186	0
10	0.442659	0.274083	0.132965	0.619174	0	1.61505	0
15	0.875894	0.753616	0.430755	0.860397	0	1.16225	0
18	1.40631	0.899154	0.141279	0.63937	0	1.56404	0
20	0.884421	0.415179	0.017483	0.469437	0	2.13021	1
21	1.04156	0.438271	0.00977283	0.420783	0	2.37652	1
30	1.16974	0.342579	0.244971	0.292867	0	3.41452	0
37	3.32958	2.21198	0.198602	0.664342	0	1.50525	0
38	2.81348	2.01542	0.615346	0.716344	0	1.39598	0
39	1.3349	1.36001	0.9619	1.01881	0	0.981536	0
43	2.23744	1.93212	0.711456	0.863537	0	1.15803	0
44	3.35383	2.84455	0.538478	0.848151	0	1.17904	0
46	5.81257	4.88959	0.711076	0.84121	0	1.18876	0
47	2.10532	1.97368	0.786665	0.937473	0	1.0667	0
48	2.27893	1.18886	0.0565206	0.521672	0	1.91691	0
49	0.811337	5.3199	6.45131e-06	6.55696	1	0.15251	0
55	1.32631	1.00775	0.339064	0.759812	0	1.31612	0
58	0.847977	0.90325	0.826754	1.06518	0	0.938806	0
59	1.1964	1.13375	0.817697	0.947635	0	1.05526	0
61	0.573431	0.720792	0.211772	1.25698	0	0.795556	0
64	1.10172	2.4887	0.0825103	2.25892	0	0.442689	0
66	0.690726	0.776012	0.710658	1.12347	0	0.890097	0
68	0.824662	1.10057	0.0801839	1.33457	0	0.749303	0
69	1.18804	1.37179	0.560712	1.15467	0	0.866051	0
72	1.36249	0.852473	0.0936001	0.625671	0	1.59828	0
73	1.2471	1.10215	0.852345	0.883774	0	1.13151	0
75	0.873343	0.86338	0.972409	0.988592	0	1.01154	0
79	1.00155	0.816542	0.421652	0.815276	0	1.22658	0
81	1.94409	1.81907	0.793397	0.935694	0	1.06873	0
89	0.662715	0.7079	0.806435	1.06818	0	0.936171	0
90	1.16348	0.767514	0.319144	0.65967	0	1.51591	0
91	0.589268	0.607767	0.929364	1.03139	0	0.969562	0
97	0.449445	0.697363	0.00837353	1.55161	0	0.644492	0
98	0.76714	0.208964	1.17239e-05	0.272394	0	3.67115	1
101	0.421502	0.456261	0.841834	1.08246	0	0.923818	0
102	0.107465	0.160484	0.623642	1.49336	0	0.669629	0
103	0.427959	0.377097	0.640993	0.881153	0	1.13488	0
104	0.412228	0.363729	0.785174	0.882347	0	1.13334	0
107	0.709716	0.439012	0.146256	0.618575	0	1.61662	0
110	2.4944	1.74655	0.153263	0.700189	0	1.42819	0
114	1.79309	3.03555	0.0967225	1.69292	0	0.590695	0
116	2.4667	3.80383	0.17056	1.54208	0	0.648477	0
117	2.61216	2.35391	0.785449	0.901136	0	1.10971	0
118	1.88208	1.36698	0.0928971	0.726314	0	1.37682	0
120	0.806742	1.18353	0.223646	1.46705	0	0.681642	0
122	0.860173	1.007	0.46667	1.1707	0	0.854193	0
124	0.728591	0.875136	0.520272	1.20113	0	0.832546	0
125	1.98933	0.737166	0.0145069	0.37056	0	2.69862	1
126	0.955961	1.09123	0.347081	1.1415	0	0.876044	0
127	0.900984	1.00888	0.395128	1.11976	0	0.89305	0
131	1.14242	1.23243	0.583936	1.07879	0	0.926965	0
132	2.90833	2.04455	0.080113	0.702998	0	1.42248	0
136	1.21904	0.986018	0.251912	0.80885	0	1.23632	0
137	1.69444	1.96981	0.731566	1.16251	0	0.860205	0
139	1.1834	0.811259	0.595083	0.685531	0	1.45872	0
142	0.980787	0.727728	0.363829	0.741984	0	1.34774	0
145	1.37606	1.03721	0.406377	0.753752	0	1.3267	0
147	0.663697	1.15727	0.0540342	1.74367	0	0.573504	0
153	0.560837	2.24566	0.264423	4.00412	0	0.249743	0
154	0.549909	0.627491	0.775018	1.14108	0	0.876361	0
155	1.55113	1.67159	0.827693	1.07766	0	0.927937	0
156	1.01657	3.92673	0.432753	3.86272	0	0.258885	0
158	1.444	1.52352	0.869182	1.05507	0	0.947806	0
160	1.66169	1.40171	0.539679	0.84354	0	1.18548	0
161	0.221497	0.974319	0.505759	4.39878	0	0.227336	0
162	0.576223	1.00935	0.0825851	1.75167	0	0.570885	0
163	1.227	1.24297	0.955871	1.01302	0	0.987149	0
164	1.67508	1.452	0.398408	0.866823	0	1.15364	0
165	1.51092	1.17052	0.646249	0.774708	0	1.29081	0
166	1.50396	0.863183	0.048994	0.573939	0	1.74234	0
167	0.511993	0.534004	0.900761	1.04299	0	0.958782	0
168	1.30801	0.405217	0.0448363	0.309798	0	3.22791	1
169	1.45656	0.492298	0.0352959	0.337987	0	2.95869	1
170	2.49484	1.28398	0.028998	0.514656	0	1.94304	0
171	1.07413	0.931707	0.538616	0.867409	0	1.15286	0
172	1.67951	1.03804	0.108843	0.618059	0	1.61797	0
173	1.29785	1.05046	0.407219	0.809387	0	1.2355	0
174	0.6729	0.493944	0.249401	0.734052	0	1.3623	0
175	1.6228	1.66284	0.960919	1.02467	0	0.975922	0
177	0.721062	0.798344	0.779762	1.10718	0	0.903198	0
178	1.93128	1.21008	0.185792	0.626572	0	1.59598	0
179	2.84761	1.04873	0.000902458	0.368283	0	2.7153	1
181	1.16835	1.20191	0.909434	1.02872	0	0.972082	0
183	1.71734	0.939385	0.413187	0.547	0	1.82815	0
187	1.16748	0.892943	0.135338	0.764845	0	1.30745	0
188	1.84845	1.45443	0.427429	0.786834	0	1.27092	0
189	0.862437	0.865703	0.991759	1.00379	0	0.996227	0
190	0.689283	1.03896	0.356678	1.5073	0	0.663437	0
191	0.904684	1.12134	0.628509	1.23949	0	0.806786	0
193	0.895737	3.31707	0.0457193	3.70317	1	0.270039	0
194	0.443847	1.43427	0.405845	3.23145	0	0.309459	0
195	1.01178	1.1533	0.504702	1.13986	0	0.877299	0
197	0.923566	0.829783	0.325975	0.898455	0	1.11302	0
198	1.96268	1.24079	0.0922313	0.632191	0	1.5818	0
199	0.985402	0.805933	0.509932	0.817872	0	1.22269	0
200	0.798613	1.35846	0.0849419	1.70103	0	0.58788	0
201	0.329395	0.461273	0.165218	1.40037	0	0.714099	0
202	0.765439	1.31275	0.240094	1.71502	0	0.583083	0
203	2.66894	1.48804	0.00600794	0.557538	0	1.7936	0
204	0.840374	0.545722	0.00350428	0.64938	0	1.53993	0
205	0.694273	0.591789	0.525357	0.852386	0	1.17318	0
208	1.48525	1.76329	0.437312	1.1872	0	0.842316	0
209	1.04304	1.36477	0.503153	1.30846	0	0.76426	0
213	0.743421	0.875686	0.325185	1.17791	0	0.848958	0
214	2.01862	0.29702	0.0341974	0.14714	0	6.79625	1
215	0.703519	0.844849	0.259443	1.20089	0	0.832716	0
217	0.848771	1.21253	0.193747	1.42858	0	0.699998	0
218	1.09572	0.985088	0.492492	0.899036	0	1.1123	0
220	0.721828	0.621691	0.667526	0.861272	0	1.16107	0
222	0.405907	0.549265	0.104556	1.35318	0	0.738999	0
223	0.412924	0.721882	0.0059846	1.74822	0	0.572011	0
224	3.08079	1.53435	0.00651869	0.498038	0	2.00788	1
225	0.182649	0.277153	0.310491	1.51741	0	0.659019	0
226	0.629919	0.582234	0.664878	0.924299	0	1.0819	0
229	0.837895	3.00433	0.00118926	3.58557	1	0.278896	0
230	0.443444	1.36083	0.0910623	3.06876	0	0.325864	0
231	0.943154	0.679857	0.597709	0.720833	0	1.38728	0
235	2.34197	1.61889	0.156638	0.691252	0	1.44665	0
239	1.50652	1.09648	0.187471	0.727827	0	1.37395	0
242	2.33336	3.24717	0.341027	1.39163	0	0.718583	0
243	2.61626	3.25003	0.761583	1.24224	0	0.804995	0
244	0.947159	0.548646	0.0557152	0.579255	0	1.72636	0
245	0.705793	0.759919	0.526695	1.07669	0	0.928773	0
247	1.36225	1.54388	0.497655	1.13333	0	0.882356	0
250	0.720553	0.956299	0.357464	1.32717	0	0.753481	0
251	1.39145	0.444574	0.239935	0.319504	0	3.12986	0
253	0.725653	1.17502	0.195937	1.61926	0	0.617565	0
254	0.749042	0.718379	0.826174	0.959064	0	1.04268	0
258	1.08149	1.19437	0.346709	1.10438	0	0.905487	0
259	0.675064	0.731524	0.741666	1.08364	0	0.922819	0
260	0.344077	0.482463	0.490426	1.40219	0	0.713168	0
261	0.662067	0.492375	0.753263	0.743694	0	1.34464	0
262	1.08338	2.42837	0.00915132	2.24147	1	0.446136	0
264	1.10249	1.21417	0.75464	1.1013	0	0.908019	0
265	2.80757	1.30807	0.00918667	0.46591	0	2.14634	1
267	0.897896	1.80241	0.132457	2.00736	0	0.498166	0
269	1.8653	1.15552	0.57714	0.619482	0	1.61425	0
270	1.45635	0.750406	0.4181	0.515263	0	1.94075	0
274	1.22997	1.11233	0.698849	0.90435	0	1.10577	0
275	1.77674	1.70588	0.848342	0.96012	0	1.04154	0
276	2.40166	1.97656	0.690558	0.823	0	1.21507	0
277	0.961821	1.40687	0.0675557	1.46271	0	0.683662	0
280	0.680049	0.781791	0.750068	1.14961	0	0.86986	0
281	1.68673	2.76742	0.402724	1.64071	0	0.609493	0
282	0.756067	1.80063	0.463281	2.38157	0	0.419891	0
285	0.905884	1.0356	0.245996	1.14319	0	0.874747	0
287	0.674703	0.590352	0.384982	0.874981	0	1.14288	0
291	1.47818	1.07692	0.361962	0.728542	0	1.3726	0
293	0.997961	1.07005	0.644107	1.07224	0	0.932627	0
294	1.07995	0.761829	0.18833	0.705428	0	1.41758	0
295	0.879937	1.15526	0.224605	1.31289	0	0.761676	0
297	1.0078	1.07019	0.73464	1.06191	0	0.941696	0
298	1.649	2.42953	0.0741372	1.47334	0	0.67873	0
299	1.45579	2.13874	0.334107	1.46913	0	0.680674	0
302	1.51251	2.41736	0.00401496	1.59824	0	0.625688	0
304	1.20549	1.59786	0.129772	1.32548	0	0.754442	0
306	0.657436	0.60521	0.604362	0.920562	0	1.08629	0
308	1.05178	1.38537	0.100576	1.31717	0	0.759205	0
312	0.802043	0.832564	0.918419	1.03805	0	0.96334	0
313	1.05451	1.13489	0.518041	1.07622	0	0.929177	0
317	1.14058	0.905897	0.106355	0.794239	0	1.25907	0
318	1.04885	0.821847	0.404903	0.783573	0	1.2762	0
320	0.729103	0.466075	0.455165	0.639245	0	1.56435	0
321	1.10145	0.88092	0.19338	0.79978	0	1.25034	0
322	1.30977	1.31807	0.96988	1.00634	0	0.993701	0
324	1.75052	0.85226	0.420807	0.486862	0	2.05397	0
328	0.825376	1.40176	0.129094	1.69834	0	0.588812	0
329	3.05214	1.16923	0.00586795	0.383084	0	2.61039	1
330	1.27961	1.08195	0.662633	0.845526	0	1.1827	0
331	0.656027	1.54718	0.179165	2.3584	0	0.424016	0
335	1.5706	0.931611	0.301423	0.593156	0	1.6859	0
336	2.19835	2.28027	0.875531	1.03726	0	0.964074	0
337	2.34519	4.94472	0.0344145	2.10845	1	0.474281	0
341	0.844663	0.869215	0.883114	1.02907	0	0.971753	0
343	0.776488	4.14692	0.462797	5.34061	0	0.187245	0
344	1.45108	2.99459	0.215899	2.0637	0	0.484566	0
345	3.08786	3.34872	0.845605	1.08448	0	0.922103	0
347	1.49939	1.6225	0.783596	1.08211	0	0.924122	0
348	1.15547	1.41263	0.260707	1.22255	0	0.817959	0
350	0.836437	0.819537	0.955306	0.979795	0	1.02062	0
352	0.746656	0.92672	0.858022	1.24116	0	0.805698	0
353	0.618584	0.819425	0.346594	1.32468	0	0.754901	0
355	1.40731	0.557274	0.172907	0.395986	0	2.52534	0
356	1.8914	0.908753	0.134228	0.480467	0	2.08131	0
357	1.88835	3.47932	0.00644996	1.84253	0	0.542733	0
358	1.38739	3.74413	0.0962437	2.69869	0	0.37055	0
360	1.69773	1.55083	0.656347	0.91347	0	1.09473	0
361	0.879086	1.59993	0.0541483	1.81999	0	0.549454	0
362	0.816837	1.41149	0.156843	1.72799	0	0.578707	0
363	1.40857	1.21829	0.621617	0.86491	0	1.15619	0
368	0.624359	0.67196	0.836813	1.07624	0	0.929161	0
370	1.05973	1.06087	0.99509	1.00108	0	0.998923	0
371	1.04461	0.866422	0.38947	0.829423	0	1.20566	0
373	0.910144	1.24818	0.349983	1.37141	0	0.729176	0
374	0.900954	1.17545	0.361277	1.30467	0	0.766479	0
377	0.757872	0.784341	0.825371	1.03492	0	0.966254	0
379	2.63088	0.9877	0.000972229	0.375426	0	2.66364	1
380	2.96148	0.956597	0.180841	0.323013	0	3.09585	0
381	1.12817	1.69204	0.173329	1.4998	0	0.666755	0
384	2.09529	1.51989	0.28528	0.725382	0	1.37858	0
387	1.40545	1.06662	0.0373283	0.758914	0	1.31767	0
391	0.724612	0.726692	0.994999	1.00287	0	0.997137	0
393	1.27312	0.434566	0.00452426	0.341338	0	2.92964	1
395	1.47546	1.11872	0.503675	0.758215	0	1.31889	0
397	0.862104	1.24163	0.218237	1.44023	0	0.694331	0
402	1.64154	1.38705	0.190007	0.844972	0	1.18347	0
403	1.50133	2.33124	0.0766677	1.55278	0	0.644006	0
404	2.30103	2.45605	0.725232	1.06737	0	0.936884	0
405	1.01598	2.78558	0.0204105	2.74178	1	0.364727	0
407	2.36345	2.73879	0.548405	1.15881	0	0.862955	0
408	2.75771	2.17679	0.247657	0.789348	0	1.26687	0
410	1.18924	1.47417	0.34589	1.23958	0	0.806723	0
411	2.60891	1.6426	0.276888	0.629613	0	1.58828	0
412	2.43167	1.22276	0.0477741	0.50285	0	1.98866	0
413	1.92493	1.691	0.56482	0.87847	0	1.13834	0
417	0.869836	0.928627	0.795688	1.06759	0	0.93669	0
418	1.63008	2.25064	0.390859	1.3807	0	0.724273	0
421	1.21129	0.868187	0.399668	0.716746	0	1.3952	0
422	1.72961	1.48033	0.633259	0.855877	0	1.16839	0
423	0.959112	1.3916	0.38814	1.45093	0	0.689213	0
430	1.59619	1.96001	0.381296	1.22793	0	0.814377	0
431	1.73514	1.27861	0.480225	0.736891	0	1.35705	0
432	1.06784	1.1752	0.758653	1.10054	0	0.908647	0
433	1.51714	1.29813	0.465186	0.85564	0	1.16872	0
435	0.349889	0.425005	0.713022	1.21468	0	0.823259	0
438	0.754647	0.985568	0.10958	1.306	0	0.765698	0
439	0.597433	1.09888	0.15967	1.83933	0	0.543677	0
441	0.568125	1.17987	0.0767531	2.07678	0	0.481516	0
443	0.538282	0.67165	0.443977	1.24777	0	0.801433	0
444	2.18997	1.53616	0.190765	0.701454	0	1.42561	0
447	2.04214	1.21538	0.747341	0.59515	0	1.68025	0
448	0.842906	1.85836	0.179419	2.2047	0	0.453575	0
451	2.06056	1.54379	0.328453	0.74921	0	1.33474	0
452	3.76531	2.2057	0.0109648	0.585795	0	1.70708	0
453	1.3107	1.67445	0.329837	1.27752	0	0.782766	0
454	1.53791	1.06925	0.168327	0.695262	0	1.43831	0
457	1.12191	0.729967	0.135521	0.650646	0	1.53693	0
458	0.740931	2.35639	0.271758	3.18031	0	0.314435	0
459	2.56953	1.82293	0.0244954	0.709439	0	1.40956	0
460	1.74633	4.2014	0.143216	2.40584	0	0.415654	0
461	1.24983	3.45334	0.105278	2.76305	0	0.361919	0
462	0.764407	0.856905	0.659283	1.12101	0	0.892056	0
463	2.21678	1.88136	0.42713	0.84869	0	1.17829	0
464	2.93563	0.764878	0.00496797	0.26055	0	3.83803	1
465	1.97301	1.11524	0.25022	0.565248	0	1.76913	0
466	1.30083	1.158	0.656056	0.890201	0	1.12334	0
468	1.33765	1.29503	0.752975	0.968138	0	1.03291	0
470	1.19504	1.05323	0.57169	0.881336	0	1.13464	0
473	0.522735	0.549551	0.910197	1.0513	0	0.951203	0
476	0.816891	1.45846	0.231634	1.78538	0	0.560106	0
477	0.937948	1.02994	0.6347	1.09808	0	0.910681	0
481	1.18104	1.40403	0.610738	1.18881	0	0.841175	0
483	1.62204	2.90929	0.331927	1.7936	0	0.557539	0
484	2.03942	3.75681	0.384391	1.8421	0	0.54286	0
485	1.83915	2.26525	0.567664	1.23168	0	0.811901	0
487	0.987407	0.767053	0.296983	0.776835	0	1.28727	0
490	1.27938	1.16487	0.809752	0.910494	0	1.0983	0
491	1.40309	1.01026	0.268261	0.720023	0	1.38884	0
492	0.96577	1.14213	0.151478	1.18261	0	0.845588	0
493	1.03893	1.00175	0.813796	0.964218	0	1.03711	0
494	1.48756	4.51157	0.114993	3.03288	0	0.32972	0
495	1.71995	1.8743	0.818238	1.08974	0	0.917652	0
496	0.64435	0.851269	0.146099	1.32113	0	0.756929	0
497	0.731903	1.05054	0.0704062	1.43535	0	0.696694	0
498	0.416886	2.64961	0.0285311	6.35572	1	0.157339	0
500	1.2969	1.18002	0.604211	0.909876	0	1.09905	0
501	0.592403	0.608856	0.896173	1.02777	0	0.972976	0
502	0.978344	1.55684	0.047682	1.5913	0	0.628417	0
503	0.617401	0.732087	0.347187	1.18576	0	0.843345	0
504	1.27865	1.48854	0.36578	1.16415	0	0.858995	0
506	0.926081	1.07782	0.109569	1.16385	0	0.859214	0
507	0.40647	0.278066	0.442359	0.6841	0	1.46177	0
508	0.407879	0.418814	0.93608	1.02681	0	0.973889	0
509	2.17925	1.90684	0.341506	0.875001	0	1.14286	0
512	1.42782	1.69196	0.663616	1.185	0	0.843885	0
513	0.701202	1.10895	0.244751	1.5815	0	0.632311	0
518	0.93955	0.978493	0.818237	1.04145	0	0.960201	0
519	0.89146	0.745507	0.663117	0.836276	0	1.19578	0
521	1.23072	1.71524	0.19087	1.39369	0	0.717519	0
522	1.16156	0.897537	0.361408	0.772702	0	1.29416	0
523	0.942597	2.54045	0.431897	2.69516	0	0.371035	0
524	0.687192	0.851243	0.5011	1.23873	0	0.807281	0
527	0.19297	0.453192	0.626957	2.34851	0	0.425801	0
532	0.484523	0.557241	0.675651	1.15008	0	0.869503	0
533	0.866169	1.27942	0.367885	1.4771	0	0.677002	0
534	0.92708	0.842927	0.202642	0.909228	0	1.09983	0
535	0.879626	1.01485	0.333253	1.15373	0	0.866757	0
536	0.942611	1.02399	0.470885	1.08634	0	0.920526	0
537	1.7922	1.04902	0.359932	0.585324	0	1.70845	0
538	0.720556	0.815443	0.541616	1.13169	0	0.883637	0
540	0.459179	0.4511	0.947076	0.982404	0	1.01791	0
546	1.27414	1.28788	0.927406	1.01078	0	0.989336	0
547	1.04172	1.1857	0.438659	1.13821	0	0.878574	0
548	1.72785	2.93559	0.425867	1.69898	0	0.588589	0
550	0.450984	0.584404	0.178233	1.29584	0	0.771699	0
551	0.797579	0.893524	0.483069	1.12029	0	0.892623	0
555	1.24304	0.998656	0.205759	0.803397	0	1.24471	0
556	1.62753	1.7084	0.899883	1.04969	0	0.95266	0
557	1.92701	1.88152	0.900455	0.976394	0	1.02418	0
560	2.19	1.65753	0.416606	0.756864	0	1.32124	0
562	0.253112	0.455815	0.000800864	1.80085	0	0.555294	0
564	2.22882	0.815494	0.0724587	0.365886	0	2.73309	0
565	1.18808	2.37237	0.325745	1.99682	0	0.500797	0
566	1.05805	1.27603	0.422273	1.20602	0	0.829173	0
567	0.652352	0.22253	0.000163544	0.341119	0	2.93153	1
568	1.81515	1.24673	0.553178	0.686848	0	1.45593	0
569	1.59326	2.6692	0.388325	1.6753	0	0.596907	0
570	2.321	5.17805	0.569063	2.23096	0	0.448237	0
574	1.58875	2.61714	0.0385929	1.64729	0	0.607057	0
575	1.08604	1.88852	0.134052	1.7389	0	0.575075	0
576	0.794871	0.893978	0.54809	1.12468	0	0.889139	0
577	1.06403	1.16881	0.44598	1.09847	0	0.910354	0
580	1.29637	1.39635	0.568932	1.07712	0	0.9284	0
581	0.689487	0.991654	0.143629	1.43825	0	0.69529	0
582	0.874488	1.04708	0.338456	1.19737	0	0.835166	0
583	0.935627	0.947719	0.971398	1.01292	0	0.987241	0
584	0.885071	1.60115	0.268257	1.80906	0	0.552773	0
585	0.162143	0.201262	0.622785	1.24126	0	0.805633	0
588	1.18023	0.979832	0.434934	0.830202	0	1.20453	0
589	1.33921	1.76609	0.133642	1.31876	0	0.75829	0
593	0.986356	0.713731	0.148759	0.723603	0	1.38197	0
596	0.793921	1.46269	0.291921	1.84236	0	0.542782	0
598	0.73636	0.817487	0.857213	1.11017	0	0.900761	0
599	0.865696	0.950852	0.713623	1.09837	0	0.910442	0
600	0.901558	0.480803	0.139962	0.533302	0	1.87511	0
602	0.449598	0.58358	0.28646	1.298	0	0.770414	0
604	0.850898	0.747861	0.542139	0.878908	0	1.13778	0
605	0.879321	0.944642	0.505502	1.07429	0	0.930851	0
607	0.676644	1.16189	0.505017	1.71714	0	0.582362	0
608	0.599315	1.25756	0.0982525	2.09833	0	0.47657	0
609	0.688206	0.969579	0.205727	1.40885	0	0.709798	0
611	1.13525	1.14502	0.967357	1.00861	0	0.991462	0
614	0.692609	0.721462	0.896927	1.04166	0	0.960007	0
615	2.37639	1.27377	0.473892	0.536011	0	1.86563	0
618	1.0659	3.07952	0.00179794	2.88914	1	0.346124	0
619	1.01457	3.47646	0.00421306	3.42653	1	0.291841	0
620	2.0491	5.07388	0.394865	2.47615	0	0.403852	0
621	1.45968	3.38916	0.0998923	2.32185	0	0.430691	0
622	1.48927	5.68415	0.00405522	3.81674	1	0.262004	0
623	0.59883	1.69152	1.64038e-06	2.8247	1	0.354019	0
625	0.697225	0.936174	0.082995	1.34272	0	0.744759	0
626	1.43322	2.63099	0.101044	1.83572	0	0.544746	0
627	0.98141	1.06319	0.599492	1.08333	0	0.923077	0
628	0.862227	1.19961	0.165175	1.39129	0	0.718757	0
631	1.08027	2.72017	0.000218645	2.51805	1	0.397133	0
632	0.90244	1.08094	0.65742	1.19779	0	0.834868	0
634	0.694842	0.839643	0.609807	1.2084	0	0.827544	0
636	2.95817	1.77387	0.0363636	0.599651	0	1.66764	0
637	2.13993	3.98744	0.147543	1.86335	0	0.536667	0
638	0.566195	0.729404	0.255276	1.28826	0	0.776243	0
639	1.13317	1.1599	0.954053	1.02359	0	0.976954	0
640	0.383985	0.886998	0.079167	2.30998	0	0.432904	0
641	0.0567331	1.59154	0.00187404	28.0532	1	0.0356466	0
642	0.958092	0.849228	0.461378	0.886374	0	1.12819	0
645	1.80765	3.52586	0.0523409	1.95052	0	0.512684	0
646	3.17756	3.17542	0.997879	0.999326	0	1.00067	0
650	0.677014	0.121228	0.223742	0.179062	0	5.58465	0
656	1.75224	0.885478	0.124816	0.50534	0	1.97886	0
658	0.842212	0.775245	0.784969	0.920487	0	1.08638	0
660	0.526167	0.451692	0.682575	0.858457	0	1.16488	0
661	0.976533	1.40962	0.186033	1.44349	0	0.692765	0
663	1.24558	1.29275	0.851428	1.03786	0	0.963519	0
666	0.860693	0.738151	0.679933	0.857624	0	1.16601	0
668	0.942164	1.03184	0.629061	1.09518	0	0.913089	0
671	1.14149	0.783231	0.671292	0.686147	0	1.45741	0
672	1.51901	1.48801	0.936389	0.979595	0	1.02083	0
673	2.68103	2.61413	0.881823	0.975049	0	1.02559	0
675	1.16269	1.23072	0.734625	1.05851	0	0.944725	0
676	1.11209	1.15329	0.764296	1.03706	0	0.964268	0
677	1.13011	1.3297	0.484595	1.17661	0	0.849898	0
678	0.530605	2.37537	0.018413	4.47671	1	0.223378	0
679	1.53906	2.1366	0.590189	1.38825	0	0.720333	0
680	1.39851	1.08218	0.0433093	0.77381	0	1.29231	0
681	0.371528	0.46702	0.207223	1.25703	0	0.795528	0
682	0.810546	1.73928	0.241758	2.14581	0	0.466025	0
686	0.691684	0.534654	0.432138	0.772975	0	1.2937	0
687	0.804703	0.948482	0.536915	1.17867	0	0.848411	0
688	0.944165	0.947669	0.985799	1.00371	0	0.996303	0
689	0.791898	0.840378	0.813836	1.06122	0	0.942312	0
690	0.816376	0.95784	0.152603	1.17328	0	0.852309	0
692	0.867684	1.36794	0.152908	1.57654	0	0.6343	0
694	1.49329	4.45386	0.0789981	2.98259	0	0.335279	0
695	1.70451	3.61486	0.0445767	2.12076	1	0.471529	0
700	0.651469	1.34834	0.100045	2.06969	0	0.483163	0
701	1.16374	1.96329	0.195889	1.68705	0	0.592751	0
702	1.6809	3.21897	0.170354	1.91503	0	0.522186	0
703	0.654624	1.17934	0.448466	1.80156	0	0.555075	0
704	1.5052	3.84987	0.0239232	2.55771	1	0.390974	0
705	1.38539	3.09745	0.0502251	2.2358	0	0.447268	0
707	0.970033	1.07096	0.752499	1.10405	0	0.905758	0
709	1.45082	0.384497	0.245188	0.265021	0	3.77328	0
711	0.722505	0.960209	0.373831	1.329	0	0.752446	0
712	1.1636	1.08829	0.729737	0.935278	0	1.0692	0
714	1.889	2.02224	0.639109	1.07053	0	0.934114	0
716	1.06372	0.901864	0.277973	0.847836	0	1.17947	0
717	1.39464	1.32418	0.877457	0.94948	0	1.05321	0
719	1.39364	0.17394	0.0687403	0.124809	0	8.01222	0
720	0.576901	0.538338	0.810334	0.933155	0	1.07163	0
721	1.61939	1.36365	0.461043	0.842076	0	1.18754	0
722	0.871841	0.930972	0.842103	1.06782	0	0.936484	0
723	2.4236	3.32374	0.00590228	1.37141	0	0.729178	0
724	1.16518	1.47842	0.397837	1.26883	0	0.788126	0
725	0.540549	0.918129	0.239968	1.69851	0	0.588751	0
726	1.87427	1.53525	0.142734	0.819118	0	1.22082	0
727	1.14475	0.894312	0.0290782	0.781226	0	1.28004	0
729	0.511653	1.873	0.446544	3.66069	0	0.273173	0
730	0.754548	1.5563	0.0464575	2.06256	1	0.484835	0
731	1.07552	1.40672	0.0762394	1.30794	0	0.764559	0
732	1.80892	2.7748	0.497265	1.53396	0	0.651909	0
733	2.01748	3.1647	0.413223	1.56864	0	0.637496	0
734	0.752139	0.956743	0.226006	1.27203	0	0.786146	0
735	2.02825	1.65603	0.522264	0.81648	0	1.22477	0
736	0.597242	0.35417	0.0929391	0.593009	0	1.68631	0
739	0.766151	0.776958	0.937062	1.01411	0	0.986091	0
742	0.664408	0.678132	0.948809	1.02066	0	0.979763	0
744	1.44862	2.08161	0.192607	1.43696	0	0.695912	0
745	1.09404	1.05863	0.881193	0.96764	0	1.03344	0
746	1.2453	0.898794	0.14239	0.721749	0	1.38552	0
747	3.47384	2.8725	0.438467	0.826895	0	1.20934	0
749	1.41531	0.660806	0.11571	0.466897	0	2.1418	0
750	1.92026	NaN	NaN	NaN	0	NaN	0
753	0.518932	0.680799	0.331309	1.31192	0	0.762239	0
754	0.606396	0.573059	0.871238	0.945024	0	1.05817	0
756	0.813208	1.04907	0.218977	1.29004	0	0.775173	0
763	1.53222	1.6953	0.45312	1.10643	0	0.903806	0
765	1.11389	1.12279	0.950436	1.00799	0	0.992074	0
766	1.49847	1.13537	0.183754	0.757688	0	1.3198	0
767	1.91833	1.64209	0.259897	0.856001	0	1.16822	0
768	1.46163	1.47388	0.960843	1.00838	0	0.991691	0
769	1.46058	1.63883	0.488622	1.12204	0	0.891236	0
770	1.32938	1.71356	0.540128	1.28899	0	0.775801	0
771	0.697098	2.07355	0.124588	2.97455	0	0.336185	0
772	1.70106	2.84321	0.0322828	1.67143	0	0.598289	0
773	2.08605	4.52752	0.398492	2.17038	0	0.460749	0
775	1.83638	1.76494	0.84529	0.9611	0	1.04047	0
777	1.50521	1.19229	0.197038	0.792111	0	1.26245	0
781	1.83368	3.67327	0.232283	2.00322	0	0.499197	0
782	1.02249	1.80148	0.13177	1.76185	0	0.567584	0
786	0.789439	0.807808	0.820846	1.02327	0	0.977261	0
787	0.569932	0.516525	0.766311	0.906292	0	1.1034	0
788	2.25196	1.69645	0.453269	0.753323	0	1.32745	0
792	3.46068	3.29926	0.898448	0.953358	0	1.04892	0
794	2.23432	2.92562	0.312428	1.3094	0	0.763708	0
795	1.03258	1.01642	0.970403	0.984344	0	1.0159	0
796	2.09574	1.47197	0.0779376	0.702366	0	1.42376	0
797	1.6818	3.78882	0.165979	2.25283	0	0.443885	0
798	2.58272	3.47345	0.281105	1.34488	0	0.743562	0
799	1.10797	2.07988	0.206192	1.87721	0	0.532706	0
801	1.43023	1.48216	0.796276	1.03631	0	0.964965	0
802	1.4184	1.23005	0.480745	0.867209	0	1.15312	0
804	0.51065	0.648193	0.116023	1.26935	0	0.787805	0
809	0.603278	0.62455	0.820972	1.03526	0	0.96594	0
810	0.90619	1.32418	0.0497876	1.46126	0	0.684341	0
812	1.00517	0.684695	0.594334	0.681174	0	1.46805	0
814	1.68709	1.4517	0.513374	0.860475	0	1.16215	0
818	1.16836	1.22157	0.753219	1.04554	0	0.956446	0
820	0.550617	0.833825	0.211477	1.51435	0	0.66035	0
821	1.86376	1.86964	0.985601	1.00316	0	0.996852	0
822	1.95904	1.85349	0.839033	0.946126	0	1.05694	0
823	1.24212	2.78861	0.188119	2.24505	0	0.445425	0
824	1.34683	3.34241	0.089628	2.48168	0	0.402952	0
825	1.19717	1.26045	0.838748	1.05286	0	0.949793	0
827	2.48891	1.35495	0.161134	0.544395	0	1.8369	0
828	0.980118	0.78448	0.635352	0.800393	0	1.24939	0
830	1.14796	1.18466	0.834668	1.03197	0	0.969023	0
832	1.77262	1.29765	0.512533	0.732054	0	1.36602	0
834	1.26978	2.27977	0.572751	1.79541	0	0.556975	0
835	1.2751	1.15692	0.528298	0.907318	0	1.10215	0
837	2.04375	0.533226	0.249601	0.260906	0	3.8328	0
839	1.01929	0.878301	0.285366	0.861675	0	1.16053	0
842	0.916548	0.814111	0.507525	0.888236	0	1.12583	0
846	1.72262	1.38475	0.192737	0.803865	0	1.24399	0
847	2.13266	1.96374	0.801873	0.920792	0	1.08602	0
848	1.96625	2.03778	0.840838	1.03638	0	0.964897	0
850	2.16899	0.891502	0.0452255	0.411022	0	2.43296	1
851	1.29091	1.14697	0.570759	0.888495	0	1.1255	0
852	1.38609	1.03812	0.346914	0.748956	0	1.33519	0
853	1.38678	2.54307	0.132761	1.83379	0	0.54532	0
854	1.04088	1.31095	0.548435	1.25946	0	0.79399	0
855	1.59758	1.76149	0.7012	1.1026	0	0.906946	0
856	0.637902	0.627477	0.966987	0.983658	0	1.01661	0
857	2.82497	1.77836	0.139083	0.629514	0	1.58853	0
858	0.813936	0.70415	0.568064	0.865117	0	1.15591	0
859	0.423349	0.422688	0.967168	0.998438	0	1.00156	0
860	0.811647	0.875861	0.582535	1.07911	0	0.926685	0
862	0.821978	1.52084	0.37236	1.85022	0	0.540477	0
863	0.561783	1.22385	0.00840952	2.17851	1	0.459029	0
865	0.681683	0.980109	0.120858	1.43778	0	0.695518	0
866	0.814769	0.963387	0.46868	1.1824	0	0.845734	0
869	0.71584	1.19501	0.168558	1.66939	0	0.599022	0
870	0.851414	0.720856	0.536782	0.846657	0	1.18112	0
871	1.06387	1.223	0.420571	1.14957	0	0.869889	0
872	2.13174	2.0037	0.720878	0.939933	0	1.06391	0
874	0.855744	1.53619	0.212835	1.79515	0	0.557057	0
875	1.46272	1.87823	0.380305	1.28406	0	0.778777	0
877	2.28688	2.17788	0.718865	0.952336	0	1.05005	0
878	1.41816	1.15377	0.529241	0.813567	0	1.22915	0
879	1.6028	1.45779	0.767453	0.909526	0	1.09947	0
880	0.981007	1.13375	0.655597	1.1557	0	0.865275	0
882	0.350713	0.237688	0.111864	0.677729	0	1.47552	0
883	2.74546	5.09042	0.0686528	1.85412	0	0.539338	0
884	1.15293	1.13518	0.944937	0.984602	0	1.01564	0
885	1.92562	4.2436	0.0602554	2.20375	0	0.453771	0
886	1.11691	1.8119	0.127429	1.62224	0	0.61643	0
887	2.36007	4.23163	0.17389	1.79301	0	0.557721	0
888	0.950922	3.99524	0.0256473	4.20144	1	0.238014	0
889	0.995011	1.31943	0.115815	1.32605	0	0.754121	0
890	0.826563	0.863474	0.747797	1.04466	0	0.957253	0
891	2.83009	2.24461	0.0985024	0.793125	0	1.26084	0
892	0.407141	0.757695	0.162376	1.86101	0	0.537342	0
894	0.798415	1.04383	0.16361	1.30737	0	0.764892	0
895	1.53495	3.47125	0.312561	2.26147	0	0.44219	0
897	1.6161	0.215227	0.000198547	0.133177	0	7.50882	1
901	1.35025	1.40035	0.896233	1.03711	0	0.964219	0
905	0.699421	0.926324	0.112955	1.32441	0	0.755051	0
906	1.42027	0.694249	0.0015911	0.488815	0	2.04576	1
908	1.28763	1.35475	0.322788	1.05213	0	0.950456	0
910	1.66135	1.40482	0.426507	0.845589	0	1.18261	0
912	0.905191	1.14537	0.605859	1.26534	0	0.790303	0
913	1.05028	1.09045	0.747619	1.03825	0	0.963156	0
915	2.96409	1.43963	0.163552	0.485689	0	2.05893	0
917	2.94324	1.89915	0.0906869	0.645259	0	1.54976	0
918	2.1542	2.06606	0.77114	0.959087	0	1.04266	0
919	1.68452	NaN	NaN	NaN	0	NaN	0
920	0.87324	0.882317	0.962243	1.0104	0	0.989712	0
922	0.439686	1.44703	0.0715341	3.29105	0	0.303855	0
923	0.51582	1.00579	0.0123325	1.94989	0	0.51285	0
924	0.358475	0.746795	0.0820142	2.08326	0	0.480017	0
925	0.617993	1.20535	0.0990964	1.95042	0	0.51271	0
926	1.04056	1.00197	0.81696	0.962914	0	1.03851	0
927	3.38338	4.42542	0.195614	1.30799	0	0.764533	0
929	1.21731	1.55641	0.17183	1.27856	0	0.782128	0
931	1.21441	1.30148	0.768402	1.07169	0	0.933103	0
933	1.39195	0.889753	0.606083	0.639212	0	1.56443	0
937	0.348231	0.543528	0.107628	1.56083	0	0.640685	0
938	0.340396	0.445288	0.27401	1.30815	0	0.76444	0
939	2.10729	4.62851	0.131455	2.19643	0	0.455284	0
940	2.27026	2.7478	0.254014	1.21035	0	0.826207	0
941	1.51325	0.914738	0.354858	0.604485	0	1.6543	0
942	1.18891	1.23794	0.886582	1.04125	0	0.960388	0
943	3.95618	4.42676	0.746412	1.11895	0	0.893698	0
944	1.38557	1.16071	0.56562	0.837709	0	1.19373	0
945	3.80292	2.02728	0.0031015	0.533086	0	1.87587	0
947	1.60423	1.02648	0.0531384	0.639855	0	1.56285	0
950	1.34062	0.884814	0.273584	0.660006	0	1.51514	0
952	0.919767	0.837568	0.641266	0.910631	0	1.09814	0
957	1.28829	0.993541	0.0613134	0.771212	0	1.29666	0
960	1.00839	0.869054	0.152374	0.861826	0	1.16033	0
961	0.774264	0.878657	0.642028	1.13483	0	0.88119	0
963	1.03982	0.869775	0.411065	0.836467	0	1.1955	0
964	0.10528	0.156832	0.119343	1.48967	0	0.671288	0
967	0.840823	0.733996	0.644992	0.87295	0	1.14554	0
971	2.18059	1.72558	0.141988	0.791336	0	1.26369	0
972	2.41453	1.76647	0.576755	0.731597	0	1.36687	0
973	1.95007	2.91817	0.0988892	1.49644	0	0.668252	0
975	1.34481	1.77362	0.204873	1.31886	0	0.758229	0
976	1.34037	0.886541	0.00303327	0.661414	0	1.51191	0
977	1.50807	1.16902	0.546545	0.775178	0	1.29003	0
978	1.94017	1.19164	0.261113	0.614197	0	1.62814	0
983	0.833054	2.32813	0.516463	2.7947	0	0.35782	0
984	0.535247	0.681142	0.432026	1.27258	0	0.785808	0
986	0.767016	1.01327	0.288137	1.32106	0	0.75697	0
987	0.546514	0.930474	0.170006	1.70256	0	0.58735	0
988	1.64861	2.57015	0.119843	1.55898	0	0.641444	0
989	1.35114	0.97805	0.421017	0.723871	0	1.38146	0
990	1.08974	1.44692	0.0880834	1.32777	0	0.753143	0
992	0.554043	0.598875	0.701211	1.08092	0	0.925139	0
995	0.568942	1.10258	0.220498	1.93795	0	0.516009	0
999	0.0586199	0.119877	NaN	2.04499	0	0.488999	0
1000	0.822091	0.615327	0.0879197	0.748491	0	1.33602	0
1002	2.34477	3.27656	0.40626	1.39739	0	0.715619	0
1003	4.24294	4.84053	0.70475	1.14084	0	0.876545	0
1005	0.684115	0.633681	0.66291	0.926279	0	1.07959	0
1008	1.36318	4.21509	0.0547217	3.09209	0	0.323406	0
1010	0.61996	0.779356	0.43036	1.25711	0	0.795477	0
1011	0.947281	0.951863	0.985861	1.00484	0	0.995186	0
1013	1.27544	1.52983	0.46868	1.19945	0	0.833716	0
1014	1.26578	1.16548	0.613129	0.920764	0	1.08605	0
1015	1.41629	1.44437	0.932216	1.01983	0	0.980558	0
1017	3.13221	2.63739	0.393225	0.84202	0	1.18762	0
1019	0.892593	1.2001	0.260416	1.34451	0	0.743767	0
1020	2.25745	1.59306	0.232738	0.705691	0	1.41705	0
1021	0.349726	0.499408	0.303079	1.428	0	0.700282	0
1022	1.07486	1.37606	0.499815	1.28022	0	0.781117	0
1023	0.612016	0.294428	0.0318016	0.48108	0	2.07866	1
1024	1.07277	1.14374	0.738637	1.06616	0	0.937948	0
1025	0.744247	1.22014	0.0108388	1.63943	0	0.609969	0
1026	0.940095	2.13214	0.0136803	2.26801	1	0.440916	0
1027	1.35421	1.19041	0.763245	0.879041	0	1.1376	0
1028	1.89396	0.817636	0.057625	0.431708	0	2.31638	0
1030	1.19765	1.25233	0.684004	1.04566	0	0.956337	0
1031	1.45311	1.33497	0.694935	0.918699	0	1.0885	0
1034	0.860692	0.558785	0.0701672	0.649228	0	1.54029	0
1035	0.883766	0.555898	0.0599161	0.629011	0	1.5898	0
1037	0.537472	0.84224	0.202176	1.56704	0	0.638146	0
1041	2.31726	1.73653	0.192943	0.749388	0	1.33442	0
1042	2.01235	1.03839	0.328253	0.516008	0	1.93795	0
1043	1.22058	1.27685	0.838089	1.0461	0	0.955931	0
1046	1.5786	1.55062	0.949267	0.982277	0	1.01804	0
1050	1.01671	1.03934	0.949751	1.02226	0	0.978226	0
1051	0.999954	0.854152	0.476902	0.854192	0	1.1707	0
1055	0.800309	0.92713	0.377577	1.15847	0	0.863211	0
1061	0.738395	1.55071	0.0987214	2.1001	0	0.476167	0
1064	1.7418	1.13128	0.650844	0.64949	0	1.53967	0
1065	1.14291	1.05213	0.732185	0.920571	0	1.08628	0
1068	1.85626	1.93818	0.864716	1.04413	0	0.957732	0
1069	1.94495	1.6206	0.468558	0.833233	0	1.20014	0
1070	3.4497	2.04877	0.137996	0.593896	0	1.6838	0
1071	2.42399	1.83396	0.337891	0.756586	0	1.32173	0
1073	0.825747	2.86255	0.000346752	3.46662	1	0.288465	0
1074	0.579211	0.69087	0.426475	1.19278	0	0.83838	0
1076	1.05094	1.26754	0.27505	1.2061	0	0.829116	0
1077	1.30844	1.45962	0.495537	1.11554	0	0.896428	0
1080	0.942508	1.967	0.0361843	2.08698	1	0.47916	0
1081	0.705766	1.36822	0.00313755	1.93864	0	0.515826	0
1082	0.610198	1.96259	0.000247784	3.21631	1	0.310915	0
1083	2.93039	2.39668	0.270874	0.817872	0	1.22269	0
1084	3.4008	4.54506	0.433186	1.33647	0	0.74824	0
1085	0.867475	3.12225	0.0727691	3.59924	0	0.277837	0
1087	3.02272	1.01477	0.00047846	0.335715	0	2.97872	1
1088	2.22836	1.30863	0.161679	0.587261	0	1.70282	0
1089	1.6686	0.758144	0.00241929	0.45436	0	2.2009	1
1090	2.2937	0.540575	0.000125758	0.235678	0	4.24308	1
1091	1.67507	1.57916	0.669286	0.942745	0	1.06073	0
1094	2.14965	3.09843	0.382417	1.44136	0	0.693787	0
1095	0.77406	0.595201	0.0185273	0.768934	0	1.3005	0
1098	0.97651	1.0183	0.896467	1.04279	0	0.958964	0
1099	1.01827	1.48562	0.236144	1.45896	0	0.685421	0
1102	1.90593	1.20395	0.263885	0.63169	0	1.58306	0
1104	1.36567	2.44509	0.00750097	1.7904	0	0.558533	0
1106	0.920292	1.43198	0.168206	1.55601	0	0.642671	0
1108	1.57462	1.86961	0.5643	1.18735	0	0.842215	0
1109	1.02625	4.05277	0.00458265	3.94912	1	0.253221	0
1113	1.33685	1.17571	0.524462	0.879458	0	1.13706	0
1114	0.531097	1.08802	0.224313	2.04864	0	0.48813	0
1116	0.252871	0.321563	0.345693	1.27165	0	0.786381	0
1117	1.05751	1.0391	0.920615	0.982595	0	1.01771	0
1118	0.883241	1.14418	0.0616043	1.29543	0	0.771943	0
1119	0.876833	0.705839	0.462907	0.804988	0	1.24226	0
1120	3.17907	1.37967	0.0162781	0.433984	0	2.30423	1
1122	2.65245	1.53727	0.00624701	0.579569	0	1.72542	0
1123	1.58691	1.31878	0.624353	0.831032	0	1.20332	0
1124	0.987222	0.547949	0.237466	0.555042	0	1.80167	0
1125	1.83314	1.33858	0.230917	0.730209	0	1.36947	0
1127	1.4691	1.68479	0.729055	1.14682	0	0.871979	0
1132	2.54198	3.67874	0.218326	1.4472	0	0.690992	0
1133	1.42467	1.48971	0.85844	1.04565	0	0.956341	0
1134	2.87959	4.41297	0.677743	1.5325	0	0.652529	0
1135	2.71529	3.27899	0.575277	1.2076	0	0.828087	0
1137	1.05189	1.12968	0.862429	1.07396	0	0.931137	0
1139	0.782766	0.657268	0.670057	0.839674	0	1.19094	0
1141	1.37669	1.22027	0.246719	0.886385	0	1.12818	0
1142	1.62705	2.22544	0.466634	1.36777	0	0.731117	0
1144	1.72019	3.36656	0.0143459	1.95708	0	0.510965	0
1145	1.26336	3.38058	0.017185	2.67586	1	0.373711	0
1146	3.02204	2.28865	0.186144	0.757322	0	1.32044	0
1147	1.68548	0.873013	0.154683	0.51796	0	1.93065	0
1149	2.43356	1.48365	0.155938	0.609663	0	1.64025	0
1150	2.85172	0.507768	0.177488	0.178057	0	5.61618	0
1151	0.907329	0.76521	0.278447	0.843365	0	1.18573	0
1152	1.96353	1.27589	0.000610514	0.649794	0	1.53895	0
1153	2.99295	1.17113	0.000351109	0.391297	0	2.5556	1
1155	0.884396	1.08481	0.421951	1.22661	0	0.815254	0
1156	0.497361	0.888423	0.0664723	1.78627	0	0.559825	0
1159	0.35283	0.589179	0.244275	1.66987	0	0.59885	0
1160	1.13836	1.50324	0.188664	1.32053	0	0.757269	0
1161	0.51834	0.901153	0.169221	1.73854	0	0.575197	0
1162	1.322	1.387	0.493919	1.04917	0	0.953134	0
1163	0.76249	0.985342	0.620754	1.29227	0	0.773833	0
1165	0.533492	0.608019	0.282118	1.1397	0	0.877427	0
1166	0.919609	0.248366	0.247603	0.270078	0	3.70263	0
1168	0.555931	0.747946	0.0890566	1.34539	0	0.743277	0
1169	0.33439	0.659077	0.0284499	1.97098	0	0.507361	0
1170	0.948172	1.83308	0.159352	1.93328	0	0.517256	0
1172	2.02194	0.80718	0.359629	0.399211	0	2.50494	0
1178	0.267706	0.154806	0.132337	0.578269	0	1.7293	0
1181	1.14622	2.96179	0.401999	2.58396	0	0.387003	0
1182	1.09119	1.01645	0.607816	0.931512	0	1.07352	0
1183	1.11841	0.994753	0.628172	0.889438	0	1.1243	0
1186	0.703363	0.822686	0.551177	1.16965	0	0.854959	0
1188	0.856948	0.675139	0.438968	0.787841	0	1.26929	0
1190	0.902436	1.36552	0.078772	1.51315	0	0.660873	0
1191	4.1599	4.03372	0.910233	0.969666	0	1.03128	0
1193	2.49491	3.04027	0.281637	1.21859	0	0.820622	0
1194	0.916037	2.28565	0.00955202	2.49515	1	0.400778	0
1196	0.677449	0.802441	0.0897497	1.1845	0	0.844235	0
1197	1.20151	1.88705	0.0161971	1.57056	0	0.636716	0
1198	0.960717	1.38445	0.0224595	1.44106	0	0.693935	0
1199	2.06841	3.01456	0.110053	1.45743	0	0.686139	0
1200	1.15306	3.50349	0.0211394	3.03843	1	0.329117	0
1201	3.72172	3.774	0.927317	1.01405	0	0.986148	0
1204	1.68922	1.20614	0.296483	0.714022	0	1.40052	0
1205	1.34193	1.54252	0.688589	1.14948	0	0.86996	0
1206	1.00335	0.199482	0.0168193	0.198816	0	5.02977	1
1209	1.05905	1.44693	0.258004	1.36626	0	0.731926	0
1210	0.777573	1.01002	0.168923	1.29894	0	0.769861	0
1211	0.618	0.678042	0.811616	1.09716	0	0.911447	0
1212	0.704604	0.807099	0.360504	1.14546	0	0.873008	0
1213	0.822219	0.673126	0.480633	0.818671	0	1.22149	0
1214	0.499918	0.581475	0.595513	1.16314	0	0.859742	0
1215	0.567354	0.844375	0.000323559	1.48827	0	0.671922	0
1216	1.70301	1.49787	0.450328	0.879546	0	1.13695	0
1217	1.19081	1.31774	0.608009	1.10659	0	0.903674	0
1218	0.706652	1.07781	0.0759685	1.52524	0	0.655635	0
1219	0.621062	0.794348	0.289088	1.27902	0	0.781851	0
1221	0.534385	0.433367	0.43162	0.810964	0	1.2331	0
1222	1.32764	1.49898	0.605324	1.12906	0	0.885691	0
1225	0.954017	0.816813	0.427511	0.856183	0	1.16798	0
1228	1.39568	1.81894	0.316735	1.30326	0	0.767304	0
1230	0.777951	0.96603	0.296414	1.24176	0	0.805307	0
1232	0.794941	0.615643	0.406957	0.77445	0	1.29124	0
1234	0.7678	0.784657	0.882278	1.02195	0	0.978517	0
1235	0.765994	0.549616	0.447432	0.717521	0	1.39369	0
1236	1.2124	0.908209	0.471533	0.749097	0	1.33494	0
1237	3.52145	2.18955	0.454473	0.621776	0	1.6083	0
1238	1.16562	0.636585	0.0392359	0.546132	0	1.83106	0
1239	0.747841	0.758322	0.970852	1.01401	0	0.986179	0
1240	1.20076	0.527447	0.245089	0.439261	0	2.27655	0
1241	2.05539	3.28011	0.65818	1.59586	0	0.626621	0
1243	1.00985	0.854527	0.413667	0.846193	0	1.18176	0
1244	0.235452	0.360466	0.354599	1.53096	0	0.653187	0
1247	1.42328	2.10043	0.0958693	1.47576	0	0.677615	0
1250	1.42133	1.7755	0.257253	1.24918	0	0.800526	0
1254	1.43759	1.04383	0.0298946	0.726098	0	1.37722	0
1258	1.28912	1.11685	0.628217	0.866372	0	1.15424	0
1259	1.28294	1.16836	0.650417	0.910689	0	1.09807	0
1260	0.875115	0.95063	0.769082	1.08629	0	0.920564	0
1262	1.95168	1.91161	0.932844	0.979469	0	1.02096	0
1263	1.7446	1.45153	0.622033	0.832017	0	1.2019	0
1268	1.96707	0.945808	0.198514	0.480822	0	2.07977	0
1269	0.989613	1.09683	0.801183	1.10834	0	0.902247	0
1270	1.06897	1.31043	0.632461	1.22588	0	0.815738	0
1271	0.963434	0.980094	0.903016	1.01729	0	0.983002	0
1276	1.0147	1.2125	0.739345	1.19494	0	0.836865	0
1281	0.830461	0.775756	0.765461	0.934128	0	1.07052	0
1284	0.877112	0.800922	0.714248	0.913135	0	1.09513	0
1287	0.589938	0.611191	0.788475	1.03603	0	0.965227	0
1289	1.36369	1.76954	0.161703	1.29762	0	0.770644	0
1292	0.934173	1.18242	0.0903361	1.26575	0	0.790048	0
1294	1.9497	1.70587	0.515124	0.874939	0	1.14294	0
1295	0.751165	1.04304	0.176334	1.38856	0	0.720168	0
1296	0.558405	0.888728	0.00236157	1.59155	0	0.628319	0
1297	0.822443	0.819695	0.995697	0.996659	0	1.00335	0
1298	1.23982	1.33288	0.747708	1.07505	0	0.930185	0
1300	0.812856	0.970651	0.18824	1.19413	0	0.837433	0
1301	0.996834	1.27244	0.111573	1.27648	0	0.783405	0
1303	0.777097	0.857277	0.57893	1.10318	0	0.906471	0
1304	2.60831	3.4064	0.705774	1.30598	0	0.765709	0
1305	1.81452	1.48758	0.544243	0.819821	0	1.21978	0
1306	1.93484	1.51613	0.426633	0.783595	0	1.27617	0
1309	1.80212	1.16131	0.486538	0.644413	0	1.5518	0
1310	1.18634	1.11189	0.762613	0.937247	0	1.06695	0
1313	1.83022	1.39482	0.154164	0.762107	0	1.31215	0
1314	1.00338	1.37128	0.0363727	1.36666	0	0.731711	0
1315	0.307608	0.381891	0.460904	1.24149	0	0.805486	0
1316	0.878797	1.09302	0.265462	1.24377	0	0.804006	0
1317	1.26972	1.62083	0.401382	1.27653	0	0.783372	0
1318	0.520975	0.587423	0.799285	1.12755	0	0.886882	0
1319	1.17392	0.732311	0.0946441	0.623817	0	1.60303	0
1320	2.59768	2.16689	0.123815	0.834163	0	1.19881	0
1321	1.45625	1.31454	0.571818	0.902689	0	1.1078	0
1322	0.886957	0.905267	0.934821	1.02064	0	0.979773	0
1323	1.07414	0.951367	0.475618	0.885702	0	1.12905	0
1325	1.25101	1.337	0.805421	1.06873	0	0.935688	0
1326	0.156477	0.264847	0.0109465	1.69256	0	0.59082	0
1334	2.48275	2.63504	0.820085	1.06134	0	0.942208	0
1335	1.72655	2.75684	0.127318	1.59673	0	0.626279	0
1336	1.28612	1.15339	0.517285	0.8968	0	1.11508	0
1337	1.04586	1.13148	0.852785	1.08186	0	0.924333	0
1338	1.07062	1.2375	0.457795	1.15587	0	0.865147	0
1341	3.00419	2.03992	0.444057	0.679025	0	1.4727	0
1342	1.0274	1.09052	0.762226	1.06144	0	0.942116	0
1346	0.352789	0.65756	0.162637	1.86389	0	0.536513	0
1349	0.814649	0.935126	0.191212	1.14789	0	0.871165	0
1350	1.63741	1.00299	0.146395	0.61255	0	1.63252	0
1353	2.10344	2.5064	0.439185	1.19157	0	0.839227	0
1355	0.702809	0.543457	0.743977	0.773265	0	1.29322	0
1358	2.37784	4.16202	0.0728442	1.75034	0	0.571319	0
1360	2.18154	4.43618	0.0147083	2.03351	1	0.491762	0
1361	1.8817	1.99093	0.705065	1.05805	0	0.945135	0
1362	1.0596	1.34265	0.412407	1.26713	0	0.789186	0
1363	2.16297	1.72231	0.313145	0.796268	0	1.25586	0
1364	0.676974	1.67137	0.548025	2.46888	0	0.405042	0
1366	0.0975567	2.13016	4.22699e-05	21.8351	1	0.0457978	0
1368	0.87639	1.43882	0.316495	1.64175	0	0.609105	0
1369	1.24835	1.21533	0.853735	0.973547	0	1.02717	0
1370	2.0249	1.72568	0.53779	0.852229	0	1.17339	0
1371	1.03864	0.951411	0.4563	0.916015	0	1.09168	0
1372	0.806157	0.932908	0.440104	1.15723	0	0.864133	0
1373	1.86551	0.816096	9.39495e-05	0.437465	0	2.2859	1
1374	2.28275	1.75828	0.376098	0.770247	0	1.29829	0
1375	2.56703	2.22298	0.456631	0.865971	0	1.15477	0
1376	1.16758	2.02685	0.182717	1.73594	0	0.576057	0
1377	0.731528	0.936148	0.315297	1.27972	0	0.781423	0
1378	2.78243	1.4766	4.95184e-07	0.530687	0	1.88435	0
1379	1.11901	1.28373	0.474272	1.14721	0	0.871683	0
1380	2.82587	1.38509	0.00179731	0.490147	0	2.0402	1
1381	2.00902	1.16006	0.138326	0.577424	0	1.73183	0
1382	0.914699	0.840369	0.803269	0.918739	0	1.08845	0
1383	0.62947	0.690178	0.642947	1.09644	0	0.91204	0
1384	0.775856	1.18022	0.00321382	1.52118	0	0.657383	0
1385	0.761553	0.466043	0.00469453	0.611963	0	1.63408	0
1386	0.53922	0.654254	0.529434	1.21333	0	0.824175	0
1387	1.1564	1.00856	0.686543	0.872152	0	1.14659	0
1388	1.19213	1.1818	0.944975	0.991333	0	1.00874	0
1389	0.412254	0.698905	0.153362	1.69533	0	0.589857	0
1390	1.51916	0.980272	0.0364908	0.645273	0	1.54973	0
1391	1.74281	1.27282	0.0328841	0.730329	0	1.36925	0
1393	0.796531	0.655021	0.29563	0.822342	0	1.21604	0
1396	0.714158	0.804661	0.724989	1.12673	0	0.887527	0
1397	1.3026	0.810005	0.265773	0.621838	0	1.60814	0
1399	0.27821	0.425441	0.268262	1.52921	0	0.653932	0
1402	1.08796	0.986879	0.60462	0.907087	0	1.10243	0
1403	1.03136	0.72656	0.114746	0.704466	0	1.41952	0
1405	0.998334	1.10082	0.608188	1.10266	0	0.906897	0
1406	1.13317	1.54355	0.0113798	1.36215	0	0.734134	0
1407	1.24517	1.22916	0.890338	0.987139	0	1.01303	0
1408	1.18452	1.26387	0.867087	1.06699	0	0.937218	0
1409	1.17122	1.01806	0.48908	0.869228	0	1.15045	0
1410	0.457256	1.83939	0.0271183	4.02267	1	0.248591	0
1413	1.75912	1.49136	0.295827	0.847784	0	1.17955	0
1414	1.62391	0.776152	0.0378046	0.477952	0	2.09226	1
1415	0.883032	0.892154	0.892854	1.01033	0	0.989775	0
1417	1.51765	1.92775	0.187576	1.27022	0	0.787266	0
1418	1.14041	1.48814	0.523515	1.30492	0	0.766329	0
1419	1.98418	1.93012	0.886309	0.972752	0	1.02801	0
1420	1.05309	0.843012	0.533734	0.800514	0	1.2492	0
1421	2.33433	3.9132	0.457887	1.67637	0	0.596526	0
1422	1.54282	2.24559	0.244879	1.45551	0	0.687045	0
1423	1.11614	0.943123	0.46429	0.844989	0	1.18345	0
1424	1.20143	1.29643	0.625439	1.07907	0	0.926721	0
1426	3.09102	3.54677	0.760569	1.14744	0	0.871503	0
1427	1.97767	2.07593	0.925007	1.04968	0	0.952669	0
1428	0.883805	2.14689	0.0380341	2.42915	1	0.411667	0
1430	3.15915	2.05701	0.0795464	0.651126	0	1.5358	0
1431	3.00606	3.39819	0.771152	1.13045	0	0.884606	0
1432	0.771234	0.989785	0.146006	1.28338	0	0.779194	0
1434	1.20094	1.98812	0.0715535	1.65547	0	0.604059	0
1435	1.16958	0.983195	0.116258	0.840641	0	1.18957	0
1436	1.2418	0.992038	0.202205	0.798868	0	1.25177	0
1437	0.878229	0.926618	0.650814	1.0551	0	0.947778	0
1438	0.54627	0.624811	0.380689	1.14378	0	0.874297	0
1439	0.442696	0.664452	0.40647	1.50092	0	0.666257	0
1440	1.05963	1.05243	0.983719	0.993204	0	1.00684	0
1441	1.39601	1.45433	0.736682	1.04177	0	0.959901	0
1442	1.47361	1.73053	0.60366	1.17435	0	0.851537	0
1443	1.74473	3.48068	0.0286865	1.99497	0	0.501261	0
1444	0.610149	0.913923	0.0683638	1.49787	0	0.667615	0
1445	1.51403	1.43566	0.889202	0.948235	0	1.05459	0
1446	0.889284	1.06597	0.629085	1.19868	0	0.834249	0
1447	0.935818	2.01516	0.015113	2.15337	1	0.464388	0
1450	1.1925	1.17619	0.901513	0.986328	0	1.01386	0
1451	1.50802	0.99428	0.0970611	0.659329	0	1.51669	0
1453	1.52791	1.29564	0.329758	0.847981	0	1.17927	0
1454	0.210846	0.375784	0.0187868	1.78227	0	0.561083	0
1455	0.641757	0.811001	0.299424	1.26372	0	0.791314	0
1457	1.76437	1.69867	0.95036	0.962759	0	1.03868	0
1458	1.38193	1.28315	0.622384	0.928517	0	1.07699	0
1459	1.09147	0.88418	0.0351452	0.810085	0	1.23444	0
1460	3.60937	1.88915	0.117874	0.523402	0	1.91058	0
1461	2.31199	1.47423	0.0152091	0.637646	0	1.56827	0
1462	1.52765	1.44344	0.767882	0.944881	0	1.05833	0
1463	1.16902	1.07909	0.692744	0.923073	0	1.08334	0
1464	1.01813	0.673069	0.0548791	0.661084	0	1.51267	0
1465	1.06424	1.72396	0.293542	1.6199	0	0.617323	0
1467	1.47186	1.10138	0.357983	0.748291	0	1.33638	0
1468	0.985164	0.970521	0.934696	0.985136	0	1.01509	0
1469	1.45723	2.13993	0.141859	1.46849	0	0.680972	0
1470	0.982423	0.973732	0.984952	0.991154	0	1.00893	0
1471	0.934904	0.647628	0.235881	0.692722	0	1.44358	0
1472	2.01057	1.47847	0.0388621	0.735347	0	1.3599	0
1473	1.16946	1.14378	0.946229	0.978041	0	1.02245	0
1474	1.31498	2.39687	0.36947	1.82274	0	0.548623	0
1475	1.95222	1.56865	0.0644648	0.803521	0	1.24452	0
1476	0.979507	1.06078	0.534613	1.08297	0	0.923384	0
1477	0.926038	1.08366	0.216466	1.17021	0	0.85455	0
1478	0.848338	1.23415	0.00587172	1.45479	0	0.687386	0
1479	0.699218	0.609085	0.536783	0.871094	0	1.14798	0
1480	0.221132	0.319207	0.403369	1.44351	0	0.692755	0
1481	1.6677	1.67048	0.994907	1.00167	0	0.998336	0
1482	0.859237	0.763083	0.592008	0.888093	0	1.12601	0
1483	1.83291	0.940993	1.21896e-05	0.513386	0	1.94785	0
1484	1.42355	0.832935	0.0409131	0.58511	0	1.70908	0
1485	1.39129	0.864059	0.205839	0.621049	0	1.61018	0
1486	1.10138	1.01161	0.719658	0.918493	0	1.08874	0
1487	1.25133	0.726691	0.0170214	0.580736	0	1.72195	0
1488	1.87676	1.44549	0.475456	0.770209	0	1.29835	0
1489	1.42169	1.09511	0.204621	0.770286	0	1.29822	0
1490	0.819636	0.725127	0.665642	0.884694	0	1.13033	0
1491	0.714307	0.651829	0.502479	0.912534	0	1.09585	0
1492	1.06096	1.07591	0.920231	1.01409	0	0.986108	0
1493	1.34692	2.00218	0.307487	1.48649	0	0.672726	0
1494	0.922076	0.789066	0.323406	0.855748	0	1.16857	0
1495	1.223	1.05165	0.482928	0.859891	0	1.16294	0
1496	1.34787	1.22201	0.301411	0.906626	0	1.10299	0
1498	0.450561	1.00737	0.063178	2.23581	0	0.447266	0
1499	0.188323	0.312544	0.0178457	1.65962	0	0.602547	0
1500	0.484402	0.640398	0.439057	1.32204	0	0.756408	0
1501	0.532954	0.530312	0.973593	0.995043	0	1.00498	0
1502	0.643095	0.780749	0.430059	1.21405	0	0.82369	0
1503	0.533712	0.68054	0.153898	1.27511	0	0.784247	0
1504	1.80602	2.61149	0.130849	1.446	0	0.691565	0
1505	0.805698	0.717592	0.503605	0.890647	0	1.12278	0
1506	1.11126	1.05026	0.762547	0.945113	0	1.05807	0
1507	0.873489	0.712467	0.460725	0.815656	0	1.22601	0
1508	1.00322	0.820557	0.221604	0.817922	0	1.22261	0
1509	1.12079	0.886409	0.132454	0.79088	0	1.26441	0
1510	0.263055	0.384807	0.0438127	1.46284	0	0.683602	0
1511	0.570996	0.639058	0.53542	1.1192	0	0.893496	0
1512	0.432617	0.701771	0.276217	1.62215	0	0.616465	0
1513	2.09349	1.13553	6.35634e-06	0.542408	0	1.84363	0
1514	2.51262	0.684307	0.0982531	0.272348	0	3.67177	0
1515	1.11421	0.886589	0.367596	0.795712	0	1.25674	0
1516	1.66226	0.853419	0.00194885	0.513408	0	1.94777	0
1517	1.4396	0.953698	0.181167	0.662476	0	1.50949	0
1518	1.56087	1.33916	0.42705	0.857959	0	1.16556	0
1520	0.742064	0.823494	0.501011	1.10974	0	0.901116	0
1521	0.407954	0.580339	0.0230226	1.42256	0	0.702957	0
1522	0.807158	0.48536	0.205626	0.60132	0	1.66301	0
1523	0.672726	0.29735	0.0279035	0.442008	0	2.2624	1
1524	0.702987	0.802688	0.396695	1.14183	0	0.87579	0
1526	0.355157	0.474065	0.189985	1.3348	0	0.749173	0
1527	0.568625	0.614749	0.662951	1.08111	0	0.924971	0
1528	1.36339	1.14185	0.3947	0.837505	0	1.19402	0
1529	1.29405	1.92976	0.011915	1.49125	0	0.670578	0
1530	0.793514	0.777326	0.890996	0.979599	0	1.02083	0
1531	0.343983	0.441577	0.0181449	1.28372	0	0.778986	0
1532	0.987708	1.16797	0.425795	1.18251	0	0.845662	0
1533	0.962363	1.23562	0.440578	1.28394	0	0.778852	0
1534	2.43813	2.41591	0.990517	0.990886	0	1.0092	0
1535	1.32115	1.17648	0.520756	0.8905	0	1.12296	0
1536	0.724044	1.03576	0.0457488	1.43052	0	0.699049	0
1537	0.623159	0.870501	0.256242	1.39692	0	0.715863	0
1538	1.20272	2.986	0.107867	2.48271	0	0.402786	0
1540	0.959822	0.939781	0.951349	0.97912	0	1.02133	0
1541	1.62798	2.48281	0.348062	1.52509	0	0.6557	0
1542	1.1577	2.69716	0.127824	2.32976	0	0.429229	0
1543	1.20087	1.87479	0.211163	1.56119	0	0.640537	0
1544	1.87326	1.58987	0.3464	0.848714	0	1.17825	0
1545	1.45535	1.25362	0.492844	0.861383	0	1.16092	0
1546	1.66603	1.29261	0.255149	0.775865	0	1.28888	0
1547	1.65722	1.43532	0.35941	0.866099	0	1.1546	0
1549	1.09495	0.991016	0.618009	0.905081	0	1.10487	0
1550	1.18402	0.929261	0.355176	0.784834	0	1.27415	0
1551	0.630299	0.976669	0.021391	1.54953	0	0.645356	0
1554	0.859572	0.911211	0.634566	1.06008	0	0.943329	0
1557	1.2549	0.79547	0.003033	0.633891	0	1.57756	0
1558	1.05454	0.913845	0.612648	0.866579	0	1.15396	0
1559	0.952171	0.866407	0.533186	0.909928	0	1.09899	0
1560	0.82427	0.800224	0.919085	0.970827	0	1.03005	0
1561	0.309424	0.461188	0.132453	1.49047	0	0.670927	0
1562	0.247972	0.534189	0.0371782	2.15423	1	0.464202	0
1563	0.678825	3.22769	0.24983	4.75482	0	0.210313	0
1564	3.76367	1.95534	0.124651	0.51953	0	1.92482	0
1565	1.04639	0.77353	0.531966	0.739236	0	1.35275	0
1566	0.596512	0.668567	0.621642	1.12079	0	0.892226	0
1567	0.659413	1.16735	0.0391961	1.77028	0	0.564882	0
1568	0.520526	1.27628	0.043499	2.4519	1	0.407846	0
1570	NaN	2.08264	NaN	NaN	0	NaN	0
1571	1.95924	1.17334	0.0195008	0.598872	0	1.6698	0
1573	0.838032	0.66224	0.340472	0.790233	0	1.26545	0
1576	0.959189	1.92258	0.179007	2.00438	0	0.498907	0
1577	4.18802	1.80894	0.0111197	0.431931	0	2.31519	1
1579	NaN	2.16044	NaN	NaN	0	NaN	0
1580	NaN	2.25536	NaN	NaN	0	NaN	0
1582	0.707546	0.677093	0.822843	0.956961	0	1.04497	0
1583	0.701048	0.799034	0.529318	1.13977	0	0.87737	0
1584	2.19151	1.37077	0.27126	0.62549	0	1.59875	0
1585	0.907715	0.851819	0.80765	0.938421	0	1.06562	0
1587	1.12384	1.38284	0.258028	1.23046	0	0.812704	0
1588	2.06494	1.47192	0.357431	0.712816	0	1.40289	0
1589	2.93086	2.06404	0.283737	0.704246	0	1.41996	0
1590	0.961487	0.980629	0.98482	1.01991	0	0.980481	0
1591	0.108662	0.159518	0.0306909	1.46802	0	0.681188	0
1592	1.28613	1.12669	0.621686	0.876027	0	1.14152	0
1593	2.05374	1.46326	0.268389	0.712486	0	1.40354	0
1594	2.02728	1.46806	0.0255674	0.724153	0	1.38092	0
1595	1.71926	1.13811	0.00740783	0.661974	0	1.51063	0
1596	1.01266	0.849024	0.22825	0.838411	0	1.19273	0
1597	1.9412	1.66774	0.379499	0.859129	0	1.16397	0
1598	1.31336	0.963252	0.278258	0.733427	0	1.36346	0
1599	1.66131	1.1717	0.335525	0.705288	0	1.41786	0
1600	3.18172	2.64642	0.379299	0.83176	0	1.20227	0
1601	0.489834	0.502222	0.932478	1.02529	0	0.975333	0
1602	0.969612	1.05511	0.579781	1.08818	0	0.918967	0
1603	0.620529	0.683194	0.783232	1.10099	0	0.908276	0
1604	0.805515	0.497443	0.0852271	0.617547	0	1.61931	0
1607	0.739393	1.11147	0.523891	1.50322	0	0.665241	0
1609	1.78458	1.87835	0.769343	1.05255	0	0.950076	0
1610	1.77336	1.70076	0.887034	0.959062	0	1.04269	0
1614	1.73475	3.90241	0.0742491	2.24955	0	0.444534	0
1616	1.28553	2.39606	0.0227981	1.86388	0	0.536516	0
1617	1.11942	1.60357	0.159132	1.4325	0	0.698081	0
1619	1.98836	4.73728	0.0321333	2.38251	1	0.419726	0
1620	0.241925	0.419964	0.00561312	1.73592	0	0.576063	0
1621	0.371688	0.55044	0.253759	1.48092	0	0.675258	0
1622	0.888891	0.931024	0.911778	1.0474	0	0.954746	0
1623	1.84418	1.3679	0.1563	0.741736	0	1.34819	0
1624	0.919135	1.67168	0.283798	1.81876	0	0.549826	0
1626	0.695207	1.36741	0.130322	1.96691	0	0.508412	0
1628	0.708024	1.29038	0.000112395	1.82251	0	0.548693	0
1629	1.47769	0.578098	0.110366	0.391218	0	2.55612	0
1630	1.50998	2.00135	0.59197	1.32542	0	0.754478	0
1631	3.17899	1.94127	0.00166875	0.610656	0	1.63758	0
1632	0.943176	0.61273	0.22184	0.649646	0	1.5393	0
1633	0.898457	0.823603	0.910178	0.916686	0	1.09089	0
1634	1.04939	1.25434	0.67084	1.1953	0	0.836609	0
1635	0.463545	0.790644	0.0158141	1.70565	0	0.586288	0
1636	0.589815	1.10086	0.0106469	1.86644	0	0.535779	0
1637	0.62644	0.759817	0.130193	1.21291	0	0.824461	0
1638	0.173592	0.244603	0.259072	1.40907	0	0.709689	0
1639	1.01368	2.00993	0.055744	1.98281	0	0.504334	0
1640	1.60025	2.14227	0.152498	1.33871	0	0.746988	0
1641	1.82327	2.55579	0.0296836	1.40176	0	0.713389	0
1643	1.0855	1.35523	0.128773	1.24849	0	0.800968	0
1644	0.921383	1.35112	0.00541058	1.46641	0	0.681939	0
1645	0.923055	1.93665	0.00024578	2.09809	1	0.476625	0
1646	1.35246	2.88277	0.202881	2.1315	0	0.469153	0
1647	0.942475	0.972473	0.787733	1.03183	0	0.969153	0
1648	1.52967	3.4117	0.00415165	2.23034	1	0.448362	0
1649	0.561078	0.854289	0.0674773	1.52258	0	0.656778	0
1651	1.11235	1.12033	0.968196	1.00718	0	0.992871	0
1652	1.09307	1.04567	0.738503	0.956636	0	1.04533	0
1653	0.869442	0.95558	0.709819	1.09907	0	0.909859	0
1654	0.445666	0.730795	0.0338509	1.63978	0	0.609838	0
1655	0.158011	0.19072	0.354403	1.207	0	0.828499	0
1657	2.69525	1.15221	7.01136e-09	0.427497	0	2.3392	1
1658	1.10888	1.94943	0.107833	1.75801	0	0.568824	0
1659	2.29369	2.1915	0.896438	0.955446	0	1.04663	0
1660	1.60492	1.14971	0.1522	0.716365	0	1.39594	0
1662	1.55643	1.52765	0.88708	0.981504	0	1.01884	0
1663	1.2661	0.949182	0.0738535	0.749689	0	1.33389	0
1664	2.13254	1.68128	0.401483	0.78839	0	1.26841	0
1665	1.64268	1.6935	0.940783	1.03094	0	0.969989	0
1666	1.75666	1.5256	0.609196	0.868463	0	1.15146	0
1669	0.824892	1.038	0.159216	1.25835	0	0.794693	0
1671	1.61027	1.28358	0.0906284	0.797122	0	1.25451	0
1672	0.899314	0.871586	0.887775	0.969168	0	1.03181	0
1673	2.15238	3.83291	0.0241613	1.78078	0	0.561553	0
1675	0.61757	1.05981	0.0382448	1.7161	0	0.582717	0
1676	1.03402	0.998162	0.721883	0.965321	0	1.03593	0
1677	1.15455	1.19333	0.889199	1.03359	0	0.967501	0
1678	0.89113	1.13623	0.0353683	1.27505	0	0.784285	0
1679	2.00334	3.69424	0.41062	1.84405	0	0.542286	0
1680	0.913319	2.8122	0.0285369	3.0791	1	0.324771	0
1681	1.36649	1.39093	0.955269	1.01788	0	0.982432	0
1683	0.862928	1.63412	0.0750399	1.89369	0	0.528069	0
1685	1.56539	1.21449	0.202008	0.775843	0	1.28892	0
1686	1.2422	1.22547	0.947262	0.986532	0	1.01365	0
1687	0.711569	0.490604	0.590041	0.689468	0	1.45039	0
1688	0.962733	1.13164	0.177875	1.17545	0	0.850739	0
1689	0.979223	0.882885	0.485126	0.901618	0	1.10912	0
1690	0.879008	0.658237	0.270459	0.748841	0	1.3354	0
1694	0.575249	0.652253	0.72721	1.13386	0	0.881942	0
1695	0.495481	4.15254	0.0477369	8.38083	1	0.11932	0
1696	1.51402	3.15451	0.146903	2.08354	0	0.479953	0
1697	0.749435	1.17102	0.180223	1.56254	0	0.639983	0
1700	0.0857404	0.442694	0.0632509	5.16319	0	0.193679	0
1704	2.15417	1.92515	0.613908	0.893686	0	1.11896	0
1705	1.20754	1.28877	0.683092	1.06727	0	0.936973	0
1706	1.02902	1.16997	0.475033	1.13698	0	0.879525	0
1707	1.06431	0.944954	0.536944	0.887858	0	1.12631	0
1709	1.08903	1.2562	0.344798	1.15351	0	0.86692	0
1711	1.15792	1.23971	0.577039	1.07064	0	0.934021	0
1712	1.04811	0.912965	0.299828	0.871061	0	1.14803	0
1714	0.801275	0.761798	0.789894	0.950731	0	1.05182	0
1715	0.462401	0.581683	0.449129	1.25796	0	0.794935	0
1716	0.662555	0.912524	0.326694	1.37728	0	0.726069	0
1718	2.32619	1.67725	0.14713	0.721028	0	1.38691	0
1720	0.754829	0.732017	0.9285	0.969778	0	1.03116	0
1721	1.28114	2.43009	0.446095	1.89682	0	0.527198	0
1724	1.56837	1.6192	0.797836	1.03241	0	0.968604	0
1727	1.39267	1.61695	0.69362	1.16104	0	0.861295	0
1732	1.062	1.58432	0.273558	1.49182	0	0.670323	0
1734	0.432326	0.513014	0.448796	1.18664	0	0.842717	0
1735	1.21616	2.20677	0.208363	1.81454	0	0.551105	0
1736	1.25706	1.27939	0.944051	1.01776	0	0.98255	0
1738	0.902851	1.16192	0.215068	1.28695	0	0.777034	0
1740	1.25854	1.4251	0.575951	1.13234	0	0.883125	0
1742	1.67553	1.33993	0.338242	0.799708	0	1.25046	0
1743	2.63554	1.39855	0.116526	0.530651	0	1.88448	0
1744	1.13217	0.955467	0.422307	0.843929	0	1.18493	0
1745	1.02712	1.26778	0.2408	1.23431	0	0.81017	0
1747	1.93331	2.1708	0.630991	1.12284	0	0.890598	0
1748	1.80413	1.531	0.589759	0.848609	0	1.1784	0
1749	1.7987	3.86372	0.263769	2.14806	0	0.465536	0
1750	1.14531	1.16398	0.923415	1.01629	0	0.983968	0
1751	0.766458	0.75036	0.87017	0.978996	0	1.02145	0
1752	0.64014	1.18211	0.0136933	1.84664	0	0.541524	0
1753	1.70936	2.28884	0.165584	1.33901	0	0.746822	0
1754	0.979644	1.00381	0.902158	1.02467	0	0.975927	0
1758	1.63248	1.35541	0.0840441	0.830272	0	1.20442	0
1759	1.39006	1.35467	0.927136	0.974541	0	1.02612	0
1760	1.27961	1.11495	0.388404	0.871323	0	1.14768	0
1761	0.722152	0.769422	0.736955	1.06546	0	0.938565	0
1762	1.39206	2.0975	0.423682	1.50676	0	0.663677	0
1764	1.13107	0.786281	0.114156	0.695167	0	1.4385	0
1767	1.54803	1.40928	0.699525	0.910371	0	1.09845	0
1768	1.7868	1.17617	0.00272321	0.658256	0	1.51917	0
1769	2.06699	1.36882	0.271623	0.662229	0	1.51005	0
1772	0.327616	0.522811	0.000352978	1.5958	0	0.626643	0
1773	1.46442	1.65302	0.595071	1.12878	0	0.885909	0
1775	2.72634	2.52837	0.661078	0.927385	0	1.0783	0
1776	2.30001	1.62243	0.059437	0.705399	0	1.41764	0
1777	1.95439	1.37986	0.0855557	0.70603	0	1.41637	0
1779	2.77782	1.67578	0.0236818	0.603272	0	1.65763	0
1780	1.34943	1.22949	0.489171	0.911116	0	1.09755	0
1781	0.809885	0.960323	0.325558	1.18575	0	0.843347	0
1782	0.664439	0.743616	0.513342	1.11916	0	0.893525	0
1783	1.5261	1.36857	0.384826	0.896778	0	1.1151	0
1784	2.40214	0.973439	0.186263	0.405238	0	2.46769	0
1785	0.750353	0.480183	0.00938616	0.639943	0	1.56264	0
1786	0.645646	0.757499	0.342752	1.17324	0	0.852339	0
1787	0.584873	0.705333	0.435835	1.20596	0	0.829216	0
1788	1.31997	1.56276	0.27999	1.18394	0	0.844637	0
1790	1.09683	1.64543	0.0315854	1.50016	0	0.666593	0
1791	0.747018	1.06167	0.015615	1.42122	0	0.703623	0
1792	1.60554	0.797828	0.0185368	0.496923	0	2.01239	1
1793	0.357242	1.91244	0.0490186	5.35334	1	0.186799	0
1794	0.33058	0.48646	0.155854	1.47153	0	0.679564	0
1795	3.13267	3.79453	0.680209	1.21128	0	0.825574	0
1796	0.456957	0.945576	0.0259914	2.06929	1	0.483257	0
1797	0.960198	1.58821	0.053462	1.65405	0	0.604578	0
1798	0.775301	0.8309	0.778351	1.07171	0	0.933085	0
1799	0.776939	0.926441	0.332274	1.19242	0	0.838628	0
1800	1.31098	0.890169	0.609606	0.679011	0	1.47273	0
1801	1.73345	0.779064	0.0585018	0.449429	0	2.22504	0
1802	1.05048	1.03837	0.953228	0.988466	0	1.01167	0
1803	2.16255	0.805674	0.081335	0.372558	0	2.68415	0
1804	1.77917	0.890264	0.075665	0.500381	0	1.99848	0
1805	3.6152	1.0132	4.48287e-08	0.280262	0	3.56809	1
1806	0.265434	0.414256	0.0240491	1.56067	0	0.640749	0
1807	1.45924	1.34201	0.77979	0.919659	0	1.08736	0
1808	0.4967	0.638464	0.0827347	1.28541	0	0.777962	0
1809	1.46534	1.38892	0.850823	0.947849	0	1.05502	0
1810	0.772932	1.7279	0.326504	2.23551	0	0.447326	0
1811	0.410765	0.742259	0.186222	1.80701	0	0.553399	0
1812	0.795724	2.23484	0.00184465	2.80856	1	0.356054	0
1813	1.76251	3.12568	0.11788	1.77342	0	0.563881	0
1814	0.198369	0.26115	0.202302	1.31649	0	0.759598	0
1815	0.174677	0.192151	0.581631	1.10004	0	0.909059	0
1817	0.620192	0.847116	0.248139	1.36589	0	0.732122	0
1818	1.53306	1.28934	0.422336	0.841021	0	1.18903	0
1819	1.78348	1.75266	0.939817	0.982718	0	1.01759	0
1820	1.12563	1.33135	0.282388	1.18276	0	0.845477	0
1821	3.02704	1.87021	0.080881	0.617833	0	1.61856	0
1822	0.637694	0.777836	0.204791	1.21976	0	0.81983	0
1823	0.34799	0.557815	0.375203	1.60296	0	0.623844	0
1826	0.904934	1.11505	0.229125	1.23218	0	0.811567	0
1827	0.401142	0.576628	0.062343	1.43747	0	0.695668	0
1828	0.248758	0.321548	0.505374	1.29261	0	0.773626	0
1829	0.279843	0.460371	0.0020709	1.6451	0	0.607864	0
1830	0.755126	1.0924	0.204244	1.44664	0	0.691255	0
1832	1.14469	0.866341	0.585105	0.756837	0	1.32129	0
1833	1.02929	1.9496	0.201606	1.89412	0	0.52795	0
1834	1.92961	2.05421	0.823819	1.06457	0	0.939343	0
1836	1.21413	1.47887	0.645227	1.21804	0	0.820988	0
1837	2.73987	2.96872	0.597876	1.08352	0	0.922914	0
1838	2.04911	1.9674	0.862809	0.960123	0	1.04153	0
1839	0.701918	1.01535	0.608606	1.44654	0	0.691307	0
1840	1.30498	1.07354	0.0722778	0.822647	0	1.21559	0
1841	1.75811	1.94945	0.678374	1.10883	0	0.901851	0
1843	1.38547	0.897413	0.184248	0.647732	0	1.54385	0
1844	1.16162	1.23361	0.712167	1.06197	0	0.941649	0
1845	0.56322	0.409642	0.104159	0.727321	0	1.37491	0
1846	0.653764	0.512371	0.349891	0.783725	0	1.27596	0
1847	0.907564	1.13678	0.405073	1.25256	0	0.798363	0
1850	0.992617	1.18501	0.479599	1.19383	0	0.837642	0
1852	0.706994	0.669065	0.816891	0.946352	0	1.05669	0
1857	0.843619	0.582956	0.178705	0.691018	0	1.44714	0
1862	0.715992	0.865344	0.230759	1.20859	0	0.827407	0
1864	0.312353	0.780286	0.288832	2.49809	0	0.400306	0
1865	0.224039	0.754321	0.0129827	3.36692	1	0.297008	0
1866	0.116868	0.446179	0.0658156	3.81781	0	0.26193	0
1867	0.154026	0.344307	0.0415883	2.23538	1	0.447351	0
1868	1.42527	3.19494	0.00661548	2.24163	1	0.446103	0
1869	1.75846	0.908024	0.189727	0.516375	0	1.93658	0
1871	0.862777	1.10589	0.0292116	1.28178	0	0.780166	0
1872	1.05519	2.05956	0.00286597	1.95184	0	0.512338	0
1873	0.920571	1.75149	0.0421766	1.90261	0	0.525593	0
1875	1.20945	2.67337	0.0343758	2.2104	1	0.452407	0
1876	1.35832	2.77174	0.412529	2.04057	0	0.490059	0
1879	0.723802	0.836668	0.389545	1.15594	0	0.8651	0
1880	1.22802	1.35864	0.645366	1.10637	0	0.903858	0
1882	0.528238	0.474075	0.683437	0.897464	0	1.11425	0
1884	1.02836	1.00237	0.936409	0.974723	0	1.02593	0
1889	1.23824	1.77022	0.449512	1.42963	0	0.699484	0
1890	0.652041	1.2389	0.0195489	1.90003	0	0.526306	0
1891	1.40601	0.631975	0.0714983	0.449483	0	2.22478	0
1892	1.38996	2.02953	0.0977638	1.46013	0	0.684869	0
1894	1.06589	1.21765	0.644516	1.14238	0	0.875368	0
1896	0.74271	1.05013	0.578977	1.41392	0	0.707254	0
1899	0.951446	1.03667	0.698818	1.08957	0	0.917792	0
1900	1.4203	2.16634	0.421188	1.52527	0	0.655621	0
1901	0.926574	0.958223	0.822048	1.03416	0	0.966971	0
1902	0.946466	0.692618	0.252784	0.731794	0	1.3665	0
1903	1.06605	2.21641	0.137735	2.07909	0	0.48098	0
1904	1.0285	0.809274	0.53089	0.786847	0	1.27089	0
1908	2.19602	1.26236	0.0188729	0.574841	0	1.73961	0
1909	0.47245	0.494419	0.856195	1.0465	0	0.955566	0
1910	1.58114	1.40645	0.813599	0.889512	0	1.12421	0
1913	1.12193	1.61792	0.0524981	1.44208	0	0.69344	0
1916	0.45192	0.463929	0.922877	1.02657	0	0.974114	0
1917	1.17942	1.12251	0.672242	0.951754	0	1.05069	0
1918	0.806809	0.849896	0.801057	1.0534	0	0.949303	0
1919	1.49852	1.80421	0.512802	1.204	0	0.830566	0
1920	1.13748	1.6455	0.133561	1.44663	0	0.691263	0
1921	2.5823	1.05377	0.00362222	0.408074	0	2.45054	1
1922	2.07103	0.648864	0.000878216	0.313304	0	3.19179	1
1923	2.55594	0.980057	0.0919649	0.383443	0	2.60795	0
1924	2.53132	1.22879	0.0161336	0.485435	0	2.06001	1
1925	2.73797	1.10387	0.00139907	0.403172	0	2.48033	1
1926	2.39372	2.25774	0.871438	0.943195	0	1.06023	0
1927	0.854615	0.845577	0.934473	0.989424	0	1.01069	0
1928	0.807148	0.932454	0.298008	1.15524	0	0.865617	0
1929	0.718648	0.671922	0.736525	0.934981	0	1.06954	0
1930	0.876324	0.923776	0.628868	1.05415	0	0.948633	0
1931	0.725667	1.18088	0.423253	1.6273	0	0.614516	0
1933	0.624351	1.58647	0.0271982	2.54099	1	0.393548	0
1934	0.165703	0.247123	0.0153802	1.49136	0	0.670528	0
1935	0.481661	0.533316	0.357511	1.10724	0	0.903145	0
1936	0.983516	2.29221	0.00289441	2.33063	1	0.429069	0
1937	0.84442	0.864059	0.869762	1.02326	0	0.977271	0
1938	1.10153	0.926739	0.279837	0.841318	0	1.18861	0
1939	1.19113	1.19597	0.98524	1.00407	0	0.995948	0
1941	0.49934	0.652442	0.34102	1.30661	0	0.765341	0
1942	0.817469	1.02181	0.261727	1.24997	0	0.800021	0
1943	1.66299	2.01929	0.39923	1.21425	0	0.823552	0
1944	1.01858	0.711457	0.106157	0.698479	0	1.43168	0
1945	0.218992	0.318793	0.150769	1.45573	0	0.686942	0
1946	0.434757	0.411017	0.826753	0.945395	0	1.05776	0
1947	0.115834	0.187492	0.000520642	1.61863	0	0.617805	0
1948	0.701293	0.916187	0.206566	1.30643	0	0.765447	0
1949	1.07205	1.05066	0.967898	0.980043	0	1.02036	0
1950	1.48209	1.13337	0.117794	0.764711	0	1.30768	0
1951	1.27524	0.753079	0.0534295	0.590541	0	1.69336	0
1952	0.921788	0.805641	0.550326	0.873999	0	1.14417	0
1953	1.20745	0.910303	0.0466342	0.753906	0	1.32643	0
1955	0.849176	0.899255	0.830014	1.05897	0	0.94431	0
1958	3.35119	2.02145	4.79538e-05	0.603204	0	1.65781	0
1959	0.504218	0.524937	0.802831	1.04109	0	0.96053	0
1960	1.2126	1.39612	0.552009	1.15135	0	0.868546	0
1961	0.844291	0.840044	0.95143	0.99497	0	1.00506	0
1962	0.976348	0.902392	0.551361	0.924253	0	1.08195	0
1963	0.322483	2.96746	0.00276407	9.2019	1	0.108673	0
1965	2.04448	1.71685	0.520592	0.839747	0	1.19083	0
1966	2.40204	1.04757	8.36311e-07	0.436115	0	2.29297	1
1967	1.01023	1.15339	0.31574	1.14171	0	0.875879	0
1968	2.13119	1.11075	0.345236	0.521187	0	1.9187	0
1969	2.29588	2.82738	0.24618	1.2315	0	0.812018	0
1973	1.13415	1.54536	0.325878	1.36257	0	0.73391	0
1975	1.68884	1.02633	0.2039	0.607715	0	1.64551	0
1976	2.46896	1.8541	0.490252	0.750963	0	1.33162	0
1977	3.29146	1.56549	0.00370919	0.475621	0	2.10251	1
1979	1.79823	1.30507	0.255336	0.725756	0	1.37787	0
1980	2.26637	1.12906	0.0788486	0.498179	0	2.00731	0
1981	2.56828	1.79064	0.557632	0.697216	0	1.43428	0
1982	0.726654	2.76476	0.63457	3.80478	0	0.262828	0
1983	1.86542	1.50286	0.644934	0.80564	0	1.24125	0
1985	2.05085	1.99403	0.88975	0.972295	0	1.02849	0
1986	1.2326	1.19327	0.892729	0.968091	0	1.03296	0
1987	0.936807	0.721629	0.0492804	0.770307	0	1.29818	0
1989	2.38929	1.71357	0.140332	0.71719	0	1.39433	0
1990	2.1228	1.45764	0.16161	0.68666	0	1.45632	0
1991	1.37138	2.13209	0.107443	1.5547	0	0.64321	0
1992	0.825724	0.95674	0.670464	1.15867	0	0.86306	0
1993	0.90162	2.11804	0.0769998	2.34915	0	0.425686	0
1994	2.91343	0.916064	0.0706791	0.314428	0	3.18038	0
1995	1.86181	2.01861	0.800713	1.08422	0	0.922322	0
1996	1.55942	2.85565	0.202118	1.83122	0	0.546085	0
1997	2.45381	3.01358	0.592126	1.22812	0	0.814251	0
1998	1.15757	0.988381	0.337239	0.853842	0	1.17118	0
1999	2.63053	1.48429	0.0048525	0.564253	0	1.77225	0
2001	0.691936	0.868749	0.277188	1.25553	0	0.796474	0
2002	1.35652	1.13334	0.620702	0.835478	0	1.19692	0
2003	1.43015	1.50705	0.558944	1.05377	0	0.948974	0
2005	1.58054	3.7543	0.160526	2.37532	0	0.420996	0
2006	1.72897	1.59822	0.753514	0.924379	0	1.08181	0
2007	1.26713	1.58588	0.343332	1.25156	0	0.799005	0
2009	0.447641	0.660608	0.271441	1.47575	0	0.677619	0
2010	0.674973	0.857999	0.152449	1.27116	0	0.786682	0
2011	2.87587	0.879139	0.220114	0.305696	0	3.27123	0
2013	0.548359	0.691758	0.197812	1.26151	0	0.792704	0
2014	0.621717	0.675993	0.569223	1.0873	0	0.91971	0
2016	0.893101	0.928658	0.778846	1.03981	0	0.961711	0
2017	1.0478	1.0409	0.980968	0.993421	0	1.00662	0
2018	0.854343	1.02756	0.300349	1.20275	0	0.831426	0
2020	2.77717	2.25452	0.220626	0.811805	0	1.23182	0
2022	1.31419	0.748216	0.0474733	0.569338	0	1.75643	0
2023	0.276051	0.31316	0.564906	1.13443	0	0.881503	0
2024	0.933181	1.21571	0.563687	1.30276	0	0.767604	0
2025	1.27978	1.10958	0.671029	0.86701	0	1.15339	0
2026	1.00698	1.11376	0.501447	1.10604	0	0.904127	0
2027	2.1328	3.36274	0.232454	1.57668	0	0.634244	0
2029	1.37064	1.7367	0.302052	1.26707	0	0.789224	0
2030	1.01258	1.05941	0.816588	1.04625	0	0.955797	0
2031	0.880228	0.99748	0.434032	1.13321	0	0.882452	0
2032	1.10768	1.19481	0.818088	1.07866	0	0.927074	0
2034	0.575678	0.837182	0.0302417	1.45425	0	0.687638	0
2035	0.775603	1.06868	0.338623	1.37788	0	0.725755	0
2036	1.75449	0.943942	0.0648041	0.538014	0	1.85869	0
2037	1.82049	1.10081	0.0162085	0.604676	0	1.65378	0
2038	1.96155	1.33125	0.170819	0.678674	0	1.47346	0
2039	2.32376	1.8049	0.188329	0.776717	0	1.28747	0
2040	1.23049	0.867693	0.0658642	0.705159	0	1.41812	0
2041	0.624771	0.840288	0.317504	1.34495	0	0.743521	0
2042	1.81266	1.48455	0.0510148	0.818987	0	1.22102	0
2044	1.48232	0.942913	0.071071	0.636105	0	1.57207	0
2045	1.39866	1.78328	0.102514	1.27499	0	0.78432	0
2046	1.3719	1.3557	0.940556	0.988195	0	1.01195	0
2047	1.38218	2.32233	0.0778156	1.6802	0	0.595169	0
2048	2.55163	1.91897	0.250438	0.752057	0	1.32969	0
2049	1.76441	1.19167	0.230278	0.67539	0	1.48063	0
2050	2.14448	0.692469	0.00112493	0.322907	0	3.09686	1
2051	2.64678	1.48503	0.0769218	0.56107	0	1.78231	0
2052	2.37414	1.59717	0.416319	0.672738	0	1.48646	0
2053	2.45899	1.686	0.0421307	0.685645	0	1.45848	0
2054	2.06035	1.72013	0.131727	0.834874	0	1.19779	0
2055	1.46475	3.57291	0.000160584	2.43926	1	0.409961	0
2056	0.974476	1.00054	0.913709	1.02675	0	0.973948	0
2057	0.819383	0.720953	0.452777	0.879873	0	1.13653	0
2058	0.663075	0.743368	0.80385	1.12109	0	0.891987	0
2059	1.1939	0.969006	0.356702	0.81163	0	1.23209	0
2060	0.34806	0.443852	0.301307	1.27522	0	0.78418	0
2061	0.375081	0.610708	0.0464465	1.6282	0	0.614174	0
2062	1.71832	1.5031	0.467444	0.874751	0	1.14318	0
2064	0.760823	0.743862	0.830313	0.977707	0	1.0228	0
2065	1.80796	4.44453	0.0245419	2.45832	1	0.406782	0
2066	1.17634	1.39039	0.168853	1.18196	0	0.846051	0
2067	0.607828	0.673808	0.693713	1.10855	0	0.902079	0
2069	2.58425	1.57396	0.0451726	0.609058	0	1.64188	0
2070	2.68539	2.00548	0.125991	0.746813	0	1.33902	0
2071	1.5715	1.95175	0.103147	1.24197	0	0.805174	0
2072	1.8293	1.3784	0.408764	0.753513	0	1.32712	0
2073	2.21075	1.50916	0.00996756	0.682647	0	1.46489	0
2074	1.36586	1.09129	0.347076	0.798976	0	1.2516	0
2076	1.56006	1.05561	0.021091	0.676649	0	1.47787	0
2077	0.530465	0.652504	0.161926	1.23006	0	0.812967	0
2078	0.43309	0.668317	0.627485	1.54313	0	0.648032	0
2079	0.195963	0.395177	0.0118308	2.01659	1	0.495885	0
2080	0.134368	0.287244	0.0754658	2.13774	0	0.467783	0
2081	0.358826	0.504374	0.261275	1.40562	0	0.711429	0
2082	0.195189	0.388868	0.011449	1.99226	0	0.501942	0
2084	0.335866	1.05315	0.084505	3.13562	0	0.318916	0
2085	0.493056	0.565771	0.441194	1.14748	0	0.871477	0
2086	0.260475	0.317562	0.351983	1.21917	0	0.820232	0
2087	0.123828	0.152492	0.257393	1.23148	0	0.812032	0
2088	0.165764	0.25817	0.0812438	1.55746	0	0.642073	0
2091	0.702844	0.997248	0.0867325	1.41887	0	0.704784	0
2092	0.290328	0.43128	0.0118682	1.48549	0	0.673178	0
2093	0.247226	0.323338	0.43185	1.30786	0	0.764606	0
2094	0.555381	1.63661	0.00394709	2.94682	1	0.339349	0
2095	0.464434	0.724866	0.151283	1.56075	0	0.640717	0
2096	0.677902	0.829809	0.286352	1.22408	0	0.816938	0
2097	1.52508	2.58398	0.0971503	1.69432	0	0.590207	0
2098	1.25352	1.43061	0.482753	1.14127	0	0.876216	0
2099	0.802913	0.869641	0.699841	1.08311	0	0.92327	0
2100	1.22489	1.42324	0.236014	1.16193	0	0.860636	0
2101	0.704217	0.969941	0.0860473	1.37733	0	0.726041	0
2102	0.750065	0.77417	0.914874	1.03214	0	0.968864	0
2103	1.333	1.14765	0.574448	0.860953	0	1.1615	0
2104	1.00046	0.822487	0.110521	0.822111	0	1.21638	0
2105	1.80571	0.999499	0.280123	0.553523	0	1.80661	0
2107	1.11455	1.32823	0.665404	1.19172	0	0.839122	0
2110	1.49559	1.29365	0.0652987	0.864974	0	1.1561	0
2111	1.79222	1.41996	0.38188	0.792293	0	1.26216	0
2112	2.49286	1.98831	0.451866	0.797601	0	1.25376	0
2114	1.32365	1.33875	0.98355	1.01141	0	0.988717	0
2115	1.61621	1.32975	0.223004	0.822763	0	1.21542	0
2116	0.265961	0.31671	0.444635	1.19081	0	0.839762	0
2117	0.923113	0.992263	0.647375	1.07491	0	0.930311	0
2121	0.718778	0.971365	0.0654027	1.35141	0	0.739967	0
2122	0.244814	0.492489	0.00328324	2.01169	1	0.497095	0
2123	1.3324	1.00654	0.0861595	0.755433	0	1.32374	0
2124	1.60521	2.16231	0.226682	1.34705	0	0.74236	0
2125	0.870474	0.987472	0.49089	1.13441	0	0.881518	0
2126	1.78659	0.924039	0.00359833	0.517208	0	1.93346	0
2127	2.32002	1.70628	0.175149	0.735457	0	1.3597	0
2128	0.935353	1.26182	0.115854	1.34903	0	0.741274	0
2129	0.493933	0.640375	0.190072	1.29648	0	0.771317	0
2130	0.89201	0.836421	0.663407	0.937682	0	1.06646	0
2131	0.400853	0.473107	0.357593	1.18025	0	0.847278	0
2133	1.44197	1.08207	0.0780599	0.750412	0	1.3326	0
2134	2.40278	2.14378	0.702169	0.892208	0	1.12081	0
2135	1.02404	0.921619	0.426377	0.899985	0	1.11113	0
2136	0.204799	0.22536	0.784239	1.1004	0	0.908764	0
2137	0.925393	1.00549	0.555036	1.08655	0	0.920343	0
2138	2.12501	1.46206	0.469111	0.688023	0	1.45344	0
2140	1.14361	1.07066	0.781729	0.936217	0	1.06813	0
2141	0.896504	0.808843	0.366724	0.90222	0	1.10838	0
2144	1.01436	0.877853	0.547326	0.865426	0	1.1555	0
2145	1.07518	1.21696	0.494032	1.13186	0	0.883499	0
2146	1.35199	1.19987	0.746558	0.887487	0	1.12678	0
2147	0.538572	0.934573	0.000964707	1.73528	0	0.576276	0
2148	0.0789168	0.115753	0.238856	1.46677	0	0.681772	0
2149	0.0892998	0.164653	0.0265629	1.84382	0	0.542351	0
2150	NaN	0.121794	NaN	NaN	0	NaN	0
2151	0.075678	0.136882	0.213501	1.80874	0	0.552872	0
2152	0.702173	1.21279	0.137309	1.72719	0	0.578974	0
2154	0.153831	0.302517	0.329337	1.96655	0	0.508504	0
2155	0.0675662	0.140793	0.003351	2.08378	1	0.479898	0
2156	0.0896504	0.17628	0.0797654	1.96631	0	0.508567	0
2157	0.975295	1.44837	0.00736246	1.48506	0	0.673375	0
2158	0.252505	0.411896	0.0122638	1.63124	0	0.61303	0
2159	1.38657	0.826437	0.127997	0.59603	0	1.67777	0
2160	1.53105	1.75832	0.493233	1.14844	0	0.870749	0
2161	2.17599	3.50791	0.243302	1.6121	0	0.62031	0
2162	0.479636	2.51244	0.000326251	5.23821	1	0.190905	0
2164	1.12251	0.996851	0.325613	0.888051	0	1.12606	0
2165	1.57108	1.58232	0.955683	1.00715	0	0.992897	0
2166	1.90808	1.64698	0.307363	0.863162	0	1.15853	0
2167	2.072	1.84611	0.61666	0.890979	0	1.12236	0
2168	2.2346	2.17989	0.873949	0.975516	0	1.0251	0
2169	1.78978	1.41007	0.510475	0.787844	0	1.26929	0
2170	2.01173	1.41458	0.250278	0.703166	0	1.42214	0
2171	1.31969	1.46925	0.473457	1.11333	0	0.898209	0
2172	0.337402	1.06839	0.233124	3.16651	0	0.315805	0
2175	0.33111	0.51473	0.00511474	1.55456	0	0.643271	0
2176	2.86609	1.54426	0.0244132	0.538804	0	1.85596	0
2178	0.862112	0.926366	0.555875	1.07453	0	0.930638	0
2179	0.697309	1.00127	0.0362145	1.43591	0	0.696423	0
2180	1.0128	1.08104	0.514426	1.06737	0	0.93688	0
2181	1.01506	0.964442	0.565738	0.950135	0	1.05248	0
2182	2.07818	2.18231	0.737807	1.05011	0	0.952285	0
2183	2.99006	2.32796	0.0257838	0.778568	0	1.28441	0
2185	0.992391	1.05005	0.764087	1.0581	0	0.94509	0
2186	0.950231	0.894792	0.76085	0.941657	0	1.06196	0
2187	1.09363	1.19038	0.715571	1.08847	0	0.918724	0
2188	1.28274	3.31572	0.0678404	2.58488	0	0.386864	0
2190	1.20498	1.26838	0.821552	1.05261	0	0.95002	0
2191	1.02408	1.435	0.176915	1.40125	0	0.713646	0
2192	1.2333	1.56093	0.309259	1.26565	0	0.790108	0
2193	1.72591	0.875076	0.00222556	0.507023	0	1.9723	0
2194	1.22627	1.40775	0.270952	1.14799	0	0.871085	0
2195	3.61472	3.2965	0.475308	0.911965	0	1.09653	0
2196	0.433209	0.667457	0.000584598	1.54073	0	0.649044	0
2197	1.33706	1.53716	0.665383	1.14966	0	0.869825	0
2198	0.0702929	0.18404	0.000183945	2.61819	1	0.381943	0
2199	0.975531	0.742241	0.203141	0.760858	0	1.31431	0
2201	1.95773	3.30075	0.344326	1.68601	0	0.593115	0
2202	2.43569	1.91084	0.278935	0.784515	0	1.27467	0
2205	2.02544	3.07279	0.519829	1.5171	0	0.659154	0
2207	1.23036	1.72277	0.390807	1.40021	0	0.714178	0
2208	0.962521	1.09907	0.679768	1.14186	0	0.875761	0
2209	0.260345	1.42724	0.446421	5.48212	0	0.182411	0
2210	0.174031	0.60798	0.00215414	3.49351	1	0.286245	0
2211	0.495319	1.06026	0.00399875	2.14056	1	0.467168	0
2212	0.84728	0.73715	0.509575	0.870019	0	1.1494	0
2213	1.11358	1.01663	0.760855	0.912941	0	1.09536	0
2214	1.87149	1.94539	0.883967	1.03949	0	0.96201	0
2215	0.893734	0.93966	0.716134	1.05139	0	0.951125	0
2219	1.84329	3.02261	0.287074	1.63979	0	0.609833	0
2220	1.16925	1.42374	0.32757	1.21766	0	0.821249	0
2222	1.19183	1.23473	0.826748	1.036	0	0.965252	0
2223	1.00584	1.14277	0.416457	1.13613	0	0.880179	0
2224	0.786771	0.820789	0.869027	1.04324	0	0.958554	0
2225	0.722606	1.19961	0.311731	1.66012	0	0.602367	0
2227	0.855575	0.312547	0.00775036	0.365307	0	2.73743	1
2228	0.655158	0.547487	0.466337	0.835657	0	1.19666	0
2229	0.327596	0.322571	0.912034	0.984659	0	1.01558	0
2230	0.100555	0.305094	0.015615	3.03411	1	0.329586	0
2231	0.227569	0.449761	0.0193122	1.97637	0	0.505978	0
2232	0.664304	1.22471	0.00998704	1.8436	0	0.542418	0
2233	0.77401	0.837121	0.432635	1.08154	0	0.92461	0
2235	0.972378	1.10168	0.815319	1.13298	0	0.88263	0
2236	0.941407	1.23154	0.504168	1.30819	0	0.764412	0
2237	0.859992	0.97529	0.763271	1.13407	0	0.881781	0
2238	0.470052	1.04814	0.00355704	2.22983	1	0.448465	0
2241	0.918104	0.81764	0.387874	0.890574	0	1.12287	0
2243	1.03451	1.06344	0.92163	1.02796	0	0.9728	0
2244	1.37189	1.29582	0.649941	0.944549	0	1.05871	0
2245	1.00345	1.83068	0.182018	1.82438	0	0.548132	0
2246	0.818014	1.19781	0.38441	1.46429	0	0.682926	0
2249	0.344889	0.936841	0.487681	2.71636	0	0.36814	0
2253	1.21395	2.09174	0.0980333	1.72309	0	0.580352	0
2254	1.20228	1.57864	0.166315	1.31304	0	0.761593	0
2255	1.17834	2.00363	0.211137	1.70039	0	0.588102	0
2256	2.66749	2.86112	0.702815	1.07259	0	0.932324	0
2257	2.65355	1.65763	0.0238461	0.624683	0	1.60081	0
2258	0.702356	0.819607	0.568478	1.16694	0	0.856943	0
2259	2.01314	1.66329	0.0757472	0.826213	0	1.21034	0
2260	1.23528	2.01882	0.0499484	1.6343	0	0.611883	0
2261	0.709808	0.599589	0.491653	0.844719	0	1.18383	0
2262	0.393317	0.645406	0.0340193	1.64093	0	0.60941	0
2263	1.9208	1.71426	0.575998	0.892474	0	1.12048	0
2264	1.47684	1.40791	0.79125	0.95332	0	1.04897	0
2265	1.81397	2.59472	0.407273	1.43041	0	0.699098	0
2266	0.210308	0.372288	0.00192529	1.7702	0	0.564907	0
2267	1.01455	1.83558	0.193914	1.80926	0	0.552713	0
2269	1.3968	1.19877	0.618213	0.85823	0	1.16519	0
2272	0.961426	2.25626	0.159302	2.34679	0	0.426114	0
2273	0.784847	0.844826	0.737017	1.07642	0	0.929005	0
2274	0.783727	1.1043	0.395828	1.40903	0	0.709707	0
2275	0.256494	0.203221	0.202076	0.7923	0	1.26215	0
2276	0.464773	0.435056	0.776818	0.936062	0	1.06831	0
2277	0.13912	0.159205	0.511542	1.14437	0	0.873844	0
2278	0.270447	0.320877	0.388555	1.18647	0	0.842837	0
2279	1.02833	0.902349	0.305868	0.877489	0	1.13961	0
2280	1.10355	1.3272	0.122164	1.20266	0	0.831489	0
2281	0.802115	0.82544	0.946455	1.02908	0	0.971742	0
2283	1.06776	0.883229	0.366179	0.827179	0	1.20893	0
2284	1.30568	1.25078	0.715305	0.957955	0	1.04389	0
2292	0.331969	0.637156	0.268098	1.91932	0	0.521017	0
2293	0.811124	1.36085	0.188992	1.67773	0	0.596042	0
2294	0.983347	1.16229	0.278507	1.18197	0	0.846044	0
2295	1.27715	1.28225	0.985644	1.00399	0	0.996022	0
2296	1.14925	0.956361	0.46357	0.83216	0	1.20169	0
2297	1.24629	0.966962	0.0579949	0.775871	0	1.28887	0
2298	2.62759	1.90748	0.203203	0.725944	0	1.37752	0
2299	1.06142	1.00032	0.73835	0.94243	0	1.06109	0
2300	1.66891	1.1343	0.246313	0.679664	0	1.47131	0
2301	1.91539	1.20737	0.0598355	0.630353	0	1.58641	0
2303	0.17952	0.465531	0.545574	2.5932	0	0.385624	0
2305	1.54351	2.14953	0.209523	1.39262	0	0.718069	0
2308	2.44328	1.86156	0.255213	0.761913	0	1.31249	0
2309	1.96885	1.24757	0.0554309	0.633657	0	1.57814	0
2310	0.884485	3.53768	0.119874	3.99971	0	0.250018	0
2311	1.98457	2.382	0.474594	1.20026	0	0.833154	0
2312	1.01195	2.79538	0.0711275	2.76237	0	0.362008	0
2313	0.911316	1.08643	0.169191	1.19216	0	0.838817	0
2314	0.667509	0.694039	0.920793	1.03974	0	0.961775	0
2315	1.49236	0.371074	0.016785	0.248648	0	4.02175	1
2316	0.782478	0.922102	0.466658	1.17844	0	0.848581	0
2318	1.00366	0.985232	0.92643	0.981637	0	1.01871	0
2319	1.48316	2.24624	0.0627592	1.5145	0	0.660285	0
2321	0.781079	0.67375	0.308777	0.862589	0	1.1593	0
2322	0.832453	0.798358	0.86134	0.959042	0	1.04271	0
2323	0.615268	0.706427	0.4172	1.14816	0	0.870958	0
2324	0.977892	0.977897	0.999976	1.00001	0	0.999995	0
2325	0.44896	0.690656	0.330865	1.53835	0	0.650048	0
2326	2.25269	1.19865	0.0167043	0.532098	0	1.87935	0
2327	1.76633	1.05445	0.56715	0.59697	0	1.67513	0
2328	3.21982	2.0459	0.0492057	0.635406	0	1.5738	0
2330	1.27829	1.04697	0.299552	0.819039	0	1.22094	0
2331	0.948952	1.98668	0.263227	2.09355	0	0.477658	0
2334	0.930425	0.712216	0.131912	0.765474	0	1.30638	0
2335	0.94044	0.81571	0.416218	0.867371	0	1.15291	0
2336	1.03037	0.92477	0.636866	0.897517	0	1.11418	0
2337	2.71443	1.70669	0.167427	0.628746	0	1.59047	0
2338	2.26769	1.57913	0.250127	0.69636	0	1.43604	0
2339	1.35077	1.2856	0.659708	0.951755	0	1.05069	0
2340	3.22365	2.27189	0.17983	0.704757	0	1.41893	0
2341	2.74548	2.29726	0.679915	0.836745	0	1.19511	0
2343	2.73117	1.89725	0.168884	0.694668	0	1.43954	0
2344	0.751868	0.888708	0.499606	1.182	0	0.846023	0
2345	1.29456	1.15353	0.508431	0.891063	0	1.12226	0
2346	2.04747	1.88899	0.789756	0.922598	0	1.0839	0
2347	2.9976	1.65485	0.101561	0.55206	0	1.8114	0
2348	0.955327	0.963003	0.965912	1.00803	0	0.992029	0
2349	0.67148	1.29938	0.326501	1.9351	0	0.51677	0
2351	0.575115	0.809721	0.483555	1.40793	0	0.710264	0
2353	3.75556	1.04573	0.00268513	0.278448	0	3.59133	1
2354	1.85133	1.30677	0.523693	0.705854	0	1.41672	0
2356	2.48906	1.82254	0.175037	0.732218	0	1.36571	0
2357	0.971059	0.913066	0.712877	0.940279	0	1.06351	0
2360	0.800103	0.652753	0.532732	0.815836	0	1.22574	0
2361	0.728203	1.05826	0.26247	1.45324	0	0.688116	0
2362	1.00182	1.10301	0.376778	1.101	0	0.908265	0
2363	0.624404	0.903019	0.000691713	1.44621	0	0.691463	0
2364	0.90889	0.769574	0.523432	0.846719	0	1.18103	0
2365	1.17432	1.67929	0.228519	1.43	0	0.6993	0
2366	0.251049	0.388466	0.00590335	1.54737	0	0.646258	0
2367	0.198966	1.28238	0.0219715	6.44521	1	0.155154	0
2368	0.2245	1.98826	0.0148383	8.85636	1	0.112913	0
2369	0.769352	0.539812	0.393941	0.701645	0	1.42522	0
2370	0.43321	0.528606	0.664139	1.22021	0	0.819534	0
2371	1.64776	1.39882	0.51551	0.848925	0	1.17796	0
2372	1.40211	1.14617	0.448662	0.817461	0	1.2233	0
2373	2.04745	1.7871	0.26057	0.872842	0	1.14568	0
2374	1.9702	1.45903	0.105574	0.740552	0	1.35034	0
2375	0.491478	0.544745	0.587658	1.10838	0	0.902215	0
2376	0.556894	1.1325	0.00375077	2.0336	1	0.491738	0
2380	0.579599	0.786213	0.0390909	1.35648	0	0.737203	0
2381	0.500777	0.655135	0.183562	1.30824	0	0.764388	0
2382	0.927112	0.864799	0.758401	0.932789	0	1.07205	0
2383	1.40916	1.25157	0.703182	0.888167	0	1.12591	0
2384	1.40327	1.04461	0.486368	0.744412	0	1.34334	0
2386	0.624278	0.739421	0.140121	1.18444	0	0.84428	0
2387	0.675309	0.407985	0.00111147	0.604146	0	1.65523	0
2388	0.612659	0.38409	0.0960485	0.626923	0	1.59509	0
2389	0.0843512	0.164706	0.133562	1.95262	0	0.512133	0
2390	0.643571	0.431917	0.0806186	0.671125	0	1.49004	0
2392	1.68321	0.79378	0.0918789	0.471587	0	2.1205	0
2393	1.20538	2.62607	0.162918	2.17863	0	0.459004	0
2394	1.12566	2.54859	0.387428	2.26408	0	0.44168	0
2395	0.417046	0.613296	0.158591	1.47057	0	0.680007	0
2396	0.457193	2.15875	0.12851	4.72174	0	0.211786	0
2397	0.744336	1.74071	0.100006	2.33861	0	0.427604	0
2398	1.22629	2.66373	0.317864	2.17219	0	0.460365	0
2402	0.91129	0.585682	0.65427	0.642696	0	1.55595	0
2408	0.947454	1.11544	0.596356	1.17731	0	0.849397	0
2409	0.243996	0.528298	0.211287	2.1652	0	0.461852	0
2411	0.84552	1.03638	0.0890928	1.22573	0	0.815841	0
2412	1.17177	1.57868	0.536844	1.34727	0	0.742243	0
2413	0.562465	0.570369	0.947096	1.01405	0	0.986141	0
2414	0.924405	0.930604	0.960523	1.00671	0	0.993339	0
2416	1.28942	1.37466	0.581998	1.06611	0	0.937991	0
2419	0.813341	1.24051	0.216813	1.5252	0	0.655652	0
2420	0.970045	1.11553	0.792064	1.14998	0	0.869581	0
2421	0.448013	0.618187	0.30409	1.37984	0	0.724721	0
2423	0.424172	1.08162	0.259498	2.54995	0	0.392165	0
2425	1.44444	1.06641	0.265289	0.738281	0	1.3545	0
2426	0.841811	0.965996	0.645501	1.14752	0	0.871444	0
2430	1.24926	1.10872	0.433208	0.887497	0	1.12676	0
2431	0.963201	0.855102	0.509824	0.887771	0	1.12642	0
2433	0.324018	0.428707	0.549191	1.3231	0	0.755803	0
2434	0.931884	0.812238	0.419399	0.871608	0	1.14731	0
2435	1.86254	3.06344	0.317327	1.64477	0	0.607989	0
2436	1.18315	1.13293	0.833433	0.957558	0	1.04432	0
2437	0.779907	0.986144	0.207053	1.26444	0	0.790865	0
2439	1.28046	0.957013	0.418106	0.747397	0	1.33798	0
2440	2.76041	1.68298	0.0510708	0.609684	0	1.64019	0
2442	0.959129	1.13851	0.697869	1.18702	0	0.842444	0
2443	0.996692	0.792291	0.256681	0.794921	0	1.25799	0
2444	1.36958	1.14379	0.302858	0.835143	0	1.1974	0
2445	2.39639	2.43926	0.952759	1.01789	0	0.982424	0
2447	1.09968	2.09841	0.0962368	1.90821	0	0.524051	0
2448	1.96234	1.76426	0.374625	0.899059	0	1.11227	0
2450	1.10257	1.3167	0.182485	1.1942	0	0.837378	0
2452	1.16446	1.23926	0.486788	1.06424	0	0.939639	0
2454	0.991445	0.91893	0.671766	0.926859	0	1.07891	0
2455	0.610948	0.690358	0.65013	1.12998	0	0.884973	0
2458	0.308244	0.288338	0.826254	0.935423	0	1.06904	0
2460	0.735289	0.769897	0.911317	1.04707	0	0.955048	0
2461	1.05393	1.11685	0.907186	1.0597	0	0.943667	0
2462	1.58019	1.55012	0.888888	0.98097	0	1.0194	0
2463	1.77436	1.44908	0.346624	0.816678	0	1.22447	0
2464	0.824615	0.838664	0.889155	1.01704	0	0.983248	0
2465	1.1596	1.25745	0.662453	1.08438	0	0.922184	0
2468	1.36216	1.42998	0.652563	1.04979	0	0.952575	0
2469	0.934292	0.916196	0.90655	0.980631	0	1.01975	0
2470	0.664696	0.684896	0.863899	1.03039	0	0.970507	0
2474	1.15573	0.978101	0.502374	0.846309	0	1.1816	0
2475	2.92576	1.97058	0.0967132	0.673526	0	1.48472	0
2476	0.718259	0.768844	0.782911	1.07043	0	0.934207	0
2478	0.461041	0.174779	0.000431373	0.379096	0	2.63786	1
2479	1.0081	0.76084	0.371242	0.754724	0	1.32499	0
2481	3.5626	2.0421	0.0537648	0.573206	0	1.74458	0
2485	0.328812	0.486213	0.0795119	1.47869	0	0.676272	0
2486	1.30002	1.3791	0.683365	1.06083	0	0.942662	0
2489	1.4823	4.26594	0.090463	2.87791	0	0.347474	0
2490	2.35483	3.36369	0.0908754	1.42842	0	0.700074	0
2491	1.16856	1.34011	0.274256	1.14681	0	0.871985	0
2492	1.04501	1.20225	0.112205	1.15046	0	0.869216	0
2493	1.02288	1.0493	0.904724	1.02583	0	0.974818	0
2494	0.919352	0.621828	0.242432	0.676377	0	1.47847	0
2495	1.75266	2.19287	0.537911	1.25117	0	0.799255	0
2496	1.43956	1.09155	0.352802	0.75825	0	1.31883	0
2497	3.32949	1.65514	0.000210982	0.497115	0	2.01161	1
2498	1.0401	1.65764	0.0146733	1.59373	0	0.627457	0
2501	3.11838	1.81472	0.0276508	0.581943	0	1.71838	0
2504	0.770203	0.644787	0.213364	0.837164	0	1.19451	0
2505	3.47364	2.00539	0.0536258	0.577316	0	1.73215	0
2506	3.51242	1.8411	6.19954e-05	0.524168	0	1.90778	0
2507	1.73619	1.61766	0.727557	0.931729	0	1.07327	0
2508	3.43967	1.29105	0.0344292	0.375341	0	2.66424	1
2509	1.8691	1.44835	0.0421011	0.774891	0	1.2905	0
2510	1.85389	1.79934	0.823867	0.970578	0	1.03031	0
2512	2.15721	1.59233	0.246472	0.738141	0	1.35475	0
2513	1.04664	1.63043	0.0786583	1.55778	0	0.641938	0
2514	0.728875	1.66941	0.132382	2.29039	0	0.436606	0
2516	1.19633	1.4667	0.430223	1.226	0	0.815662	0
2518	1.57089	2.00617	0.43477	1.2771	0	0.783027	0
2519	1.02135	1.31989	0.257683	1.29229	0	0.773818	0
2521	1.22271	1.17237	0.879577	0.958829	0	1.04294	0
2522	1.04737	1.22999	0.704837	1.17437	0	0.851524	0
2523	1.39172	1.90566	0.515398	1.36928	0	0.730309	0
2524	1.27182	1.83946	0.199438	1.44631	0	0.691413	0
[truncated: 3,713 more rows]

## Sheet: t5tot6
sco	meant1	meant2	p-value	fold change ind	induced	fold change rep	repressed
[truncated: 5,385 more rows]

[truncated: 7 more sheets: t6tot7, t7tot8, t8tot9, t9tot10, t10tot11, t11tot12, t12tot13]
